# Supplementary material for: Identification of genetic loci for flag-leaf-related traits in wheat (Triticum aestivum L.) and their effects on grain yield
Source: Front Plant Sci. 2022 Sep 8;13:990287. doi: 10.3389/fpls.2022.990287 (PMC9493265; doi:10.3389/fpls.2022.990287)
Supplement: Supplementary file 1 [file Table_1.xlsx]

## Sheet: TS1
Table S1 The results of flag thickness for each variety
Code	Liangxing99			Jinmai 919			Jimai22			Nongda211			Taichang29
	Ⅰ	Ⅱ	Ⅲ	Ⅰ	Ⅱ	Ⅲ	Ⅰ	Ⅱ	Ⅲ	Ⅰ	Ⅱ	Ⅲ	Ⅰ	Ⅱ	Ⅲ
1	0.354	0.32	0.321	0.338	0.322	0.319	0.324	0.308	0.303	0.298	0.335	0.325	0.294	0.308	0.311
2	0.324	0.305	0.302	0.32	0.292	0.304	0.31	0.301	0.294	0.287	0.312	0.298	0.285	0.295	0.309
3	0.31	0.304	0.298	0.304	0.295	0.301	0.293	0.297	0.278	0.276	0.289	0.285	0.275	0.285	0.294
4	0.28	0.288	0.284	0.297	0.288	0.312	0.275	0.285	0.268	0.28	0.265	0.242	0.266	0.274	0.239
5	0.271	0.274	0.264	0.274	0.273	0.297	0.261	0.62	0.241	0.275	0.25	0.23	0.254	0.241	0.213
6	0.267	0.254	0.255	0.268	0.253	0.275	0.24	0.258	0.223	0.243	0.231	0.216	0.235	0.231	0.207
7	0.244	0.237	0.213	0.25	0.241	0.205	0.221	0.23	0.211	0.224	0.221	0.205	0.211	0.21	0.206
8	0.237	0.221	0.214	0.247	0.222	0.221	0.216	0.234	0.209	0.205	0.214	0.199	0.2	0.215	0.202
9	0.231	0.22	0.21	0.234	0.221	0.226	0.215	0.221	0.205	0.204	0.21	0.196	0.204	0.207	0.198
10	0.221	0.21	0.209	0.23	0.223	0.217	0.21	0.214	0.193	0.193	0.208	0.19	0.198	0.198	0.195
11	0.22	0.208	0.199	0.228	0.216	0.213	0.209	0.202	0.19	0.182	0.195	0.187	0.185	0.192	0.193
12	0.215	0.194	0.184	0.219	0.205	0.205	0.195	0.185	0.188	0.196	0.207	0.183	0.194	0.187	0.19
13	0.207	0.189	0.18	0.202	0.192	0.188	0.183	0.186	0.174	0.173	0.195	0.176	0.182	0.182	0.177
14	0.241	0.178	0.175	0.199	0.186	0.191	0.172	0.178	0.172	0.17	0.176	0.168	0.178	0.175	0.167
15	0.196	0.174	0.162	0.192	0.182	0.176	0.178	0.18	0.169	0.162	0.168	0.159	0.167	0.162	0.178
16	0.185	0.168	0.16	0.185	0.172	0.177	0.16	0.165	0.159	0.168	0.172	0.152	0.165	0.17	0.174
17	0.176	0.16	0.154	0.172	0.173	0.177	0.156	0.158	0.152	0.159	0.151	0.142	0.172	0.152	0.155
18	0.162	0.153	0.155	0.163	0.162	0.169	0.149	0.152	0.153	0.154	0.143	0.132	0.165	0.15	0.15
19	0.15	0.154	0.153	0.174	0.158	0.168	0.14	0.148	0.139	0.145	0.14	0.13	0.152	0.143	0.149
20	0.14	0.142	0.15	0.142	0.14	0.162	0.134	0.136	0.125	0.11	0.12	0.124	0.132	0.132	0.135
Mean	0.232	0.218	0.212	0.232	0.221	0.225	0.212	0.233	0.202	0.205	0.21	0.197	0.206	0.205	0.202

## Sheet: TS2
Table S2 The results of the volume of flag leaf calculated by formula
Variety	h(mm)			S(mm2)			V(mm3)
	Ⅰ	Ⅱ	Ⅲ	Ⅰ	Ⅱ	Ⅲ	Ⅰ	Ⅱ	Ⅲ	Mean
Liangxing99	0.232	0.218	0.212	1962.37	1992	2061.26	455.27	434.256	436.986	442.171
CH7034	0.232	0.221	0.225	3422.03	3611.5	3478.7	793.911	798.141	782.707	791.586
Jimai22	0.212	0.233	0.202	2495.23	2566.44	2347.67	528.989	597.981	474.23	533.733
Nongda211	0.205	0.21	0.197	2622.34	2815.76	2660.12	537.581	591.309	524.043	550.978
Taichang29	0.206	0.205	0.202	2616.47	2499.75	2750.73	538.994	512.449	555.647	535.697

## Sheet: TS3
Table S3 The results of the volume of flag leaf calculated by drainage method
Variety	V1(mm3)	V2(mm3)	V3(mm3)			V(mm3)
			Ⅰ	Ⅱ	Ⅲ	Ⅰ	Ⅱ	Ⅲ	Mean
Liangxing99	800	200	1480	1450	1470	480	450	470	467
CH7034	800	200	1830	1820	1800	830	820	800	817
Jimai22	800	200	1560	1640	1570	560	640	570	590
Nongda211	800	200	1580	1640	1570	580	640	570	570
Taichang29	800	200	1560	1580	1620	560	580	620	580

## Sheet: TS4
Table S4 Correlation coefficients for leaf related traits in different environments
FLL		16YD	17YD	17YC	18HC
	17YD	0.742**
	17YC	0.741**	0.756**
	18HC	0.466**	0.496**	0.403**
	18YD	0.543**	0.543**	0.495**	0.559**
FLW	17YD	0.677**
	17YC	0.685**	0.609**
	18HC	0.507**	0.565**	0.414**
	18YD	0.599**	0.679**	0.498**	0.558**
FLT	17YD	0.967**
	17YC	0.978**	0.987**
	18HC	0.017	-0.004	-0.023
	18YD	0.026	0.047	0.043	0.09
FLA	17YD	0.694**
	17YC	0.669**	0.605**
	18HC	0.437**	0.532**	0.339**
	18YD	0.585**	0.594**	0.479**	0.527**
FLV	17YD	0.839**
	17YC	0.838**	0.803**
	18HC	0.315**	0.398**	0.228**
	18YD	0.373**	0.397**	0.304**	0.372**
**significant at P < 0.01

## Sheet: TS5
Table S5 Phenotypic correlation coefficients between flag leaf related traits and yield related traits in the DH population grown under two water regimes
	FLL	FLW	FLT	FLA	FLV	SN	GNS	SL	GL	GW	GT	TGW	PH
FLL		0.277***	-0.129	0.790***	0.532**	-0.041	0.119	0.072	-0.075	0.038	-0.042	-0.023	0.013
FLW	0.296***		0.068	0.804***	0.667***	0.334**	0.283***	0.165*	-0.081	0.046	-0.018	-0.067	-0.070
FLT	0.064	0.050		-0.031	0.619***	0.118	-0.100	0.002	0.188*	0.072	0.100	0.143	-0.091
FLA	0.841***	0.761***	0.069		0.757***	0.189*	0.258***	0.139	-0.106	0.051	-0.036	-0.061	-0.045
FLV	0.662***	0.589***	0.667**	0.782***		0.206**	0.134	0.113	0.034	0.093	0.036	0.044	-0.087
SN	0.194*	0.453***	0.020	0.379***	0.288***		0.307***	0.282***	0.002	0.095	-0.029	0.043	0.15163*
GNS	0.144	0.252***	-0.014	0.233**	0.160*	0.519***		0.095	-0.036	-0.019	-0.146	-0.204**	-0.135
SL	0.126	0.114	-0.100	0.143	0.048	0.194**	0.306***		0.261***	0.200*	-0.097	0.190*	0.402***
GL	0.109	0.039	0.007	0.095	0.063	-0.003	-0.094	0.257***		0.366***	0.426***	0.499***	0.229*
GW	0.092	0.244**	-0.074	0.203**	0.104	-0.001	0.160*	0.338***	-0.046		0.656***	0.576***	0.417**
GT	0.113	0.295***	-0.026	0.239**	0.164*	-0.071	-0.037	0.086	0.029	0.694***		0.659***	0.382***
TGW	0.193*	0.222**	-0.055	0.260***	0.172*	-0.044	-0.063	0.397***	0.301***	0.712***	0.719***		0.544***
PH	-0.012	0.011	-0.165*	0.004	-0.079	0.117	0.228**	0.582***	0.034	0.476***	0.283***	0.453***
*Significant at P < 0.05; **significant at P < 0.01; ***significant at P < 0.01
I1: irrigation once at overwintering stage; I3: irrigation three times at overwintering, jointing and booting stages. The lower left triangular matrix represents I1; the upper right triangular matrix represents I3.

## Sheet: TS6
Table S6 QTL for flag leaf related traits detected in the mapping population Jinchun 7×Jinmai 919
Trait	QTL	Environment	Chr.	Peak Marker (cM)	Peak Marker	Genetic distance (cM)	Physical distance (Mb)	Marker Interval	LOD	R2(%)	Add
FLL	QFLL-1B	E3	1B	87.06	Excalibur_c34649_556	79.52-95.56	641.65-653.06	BS00068327_51-RFL_Contig1823_1044	3.2899	6.0193	-0.5252
		BLUP	1B	80.533	IACX21015	79.52-90.71	641.65-648.01	BS00068327_51-BS00069044_51	3.34419	7.2908	-0.3967
	QFLL-1D.1	E4	1D	56.066	RAC875_c762_120	55.79-56.79	228.37-258.05	Kukri_c45275_289-Ra_c12675_673	5.41368	10.4529	-0.6577
	QFLL-1D.2	E4	1D	67.372	wsnp_Ex_c15396_23659859	64.56-70.47	398.63-419.25	RFL_Contig5567_359-BS00088027_51	2.93377	6.0006	-0.5014
	QFLL-2B	E1	2B	78.279	Excalibur_c29434_915	76.58-80.03	450.37-525.43	Ra_c71569_360-Kukri_c65721_158	3.93268	7.5	0.5922
		BLUP	2B	78.279	Excalibur_c29434_915	76.58-80.03	450.37-525.43	Ra_c71569_360-Kukri_c65721_158	3.38328	6.0932	0.3601
	QFLL-3B	E5	3B	12.674	Excalibur_rep_c109441_134	12.05-15.12	11.95-16.19	RFL_Contig2639_753-BobWhite_c7454_363	3.38111	6.5342	-0.5939
	QFLL-4A	E1	4A	45.98	BobWhite_c12128_187	34.70-50.01	596.55-620.85	CAP11_c864_214-Kukri_c59657_1206	4.80565	9.3823	0.6584
		E2	4A	29.84	BS00041735_51	28.92-42.11	593.48-607.48	Excalibur_c10052_952-Excalibur_c40202_775	4.95331	9.1532	0.7565
		BLUP	4A	25.899	Ex_c70695_41	28.92-36.06	593.48-602.37	Excalibur_c63729_116-Ra_c23709_157	5.39848	10.069	0.4672
	QFLL-4B.1	E3	4B	48.212	Excalibur_c48668_341	46.86-48.82	251.26-281.41	Excalibur_c29141_864-Ku_c405_2123	5.00109	9.4164	0.6474
	QFLL-4B.2	E3	4B	52.291	Tdurum_contig12696_420	51.81-58.09	563.29-641.13	RAC875_c62816_54-Tdurum_contig8322_609	3.95005	8.2217	0.6021
	QFLL-6B	E3	6B	73.041	Ex_c9854_373	72.47-73.62	315.2-610.84	TA003858-0637-RAC875_c38615_143	3.33333	6.0714	0.5209
		BLUP	6B	72.689	Kukri_c15941_116	72.47-77.21	308.69-619.63	TA003858-0637-Excalibur_c6102_344	2.92291	5.1902	0.3319
	QFLL-7B	E4	7B	113.177	Kukri_rep_c79716_287	109.97-114.04	721.69-728.05	BS00049961_51-Ex_c325_1487	2.83388	5.2792	0.4679
	QFLL-7D	E2	7D.1	10.625	Excalibur_c12310_1611	4.34-13.37	56.63-71.94	D_GCE8AKX02ILA1U_88-Excalibur_rep_c114609_273	3.25299	5.8983	-0.6016
		E5	7D.1	10.625	Excalibur_c12310_1611	4.34-14.67	56.63-73.25	D_GCE8AKX02ILA1U_88-RAC875_c44223_285	5.85233	12.0753	-0.807
		BLUP	7D.1	10.625	Excalibur_c12310_1611	4.34-14.67	56.63-73.25	D_GCE8AKX02ILA1U_88-RAC875_c44223_285	3.57003	6.4054	-0.3678
FLW	QFLW-1A	E3	1A	29.439	BS00110261_51	29.74-31.09	440.54-475.93	Excalibur_c9662_70-Tdurum_contig10728_76	3.51959	6.677	-0.062032
		E4	1A	30.886	RAC875_c83508_72	30.67-31.09	456.79-475.93	Excalibur_c9662_70-Tdurum_contig44112_1609	5.58558	9.4204	-0.049948
		E5	1A	35.314	BS00010130_51	29.74-35.31	440.54-495.04	Excalibur_c102582_360-tplb0049e23_1384	3.65255	6.0709	-0.0532
		BLUP	1A	30.886	RAC875_c83508_72	30.67-31.09	456.79-475.93	IAAV6496-BobWhite_c17173_357	2.50411	3.7505	-0.027713
	QFLW-2A	E3	2A	62.383	Ra_c44162_244	57.82-64.24	615.09-694.5	BS00041816_51-Ku_c68957_989	2.9468	5.4519	-0.0568
		BLUP	2A	62.383	Ra_c44162_244	57.82-63.68	615.09-689.53	BS00041816_51-TA005399-1698	3.25081	4.8717	-0.0324
	QFLW-2B.1	E2	2B	49.507	Kukri_c64389_228	35.04-52.36	31.29-66.37	GENE-1676_57-Tdurum_contig51443_336	2.56026	5.5238	0.0524
	QFLW-2B.2	E4	2B	76.575	Ra_c71569_360	76.58-78.28	450.37-455.85	Ra_c71569_360-Excalibur_c29434_915	3.04017	4.996	0.0361
	QFLW-2B.3	E5	2B	107.847	BobWhite_rep_c50285_700	105.47-108.83	749.12-770.98	BobWhite_c30140_119-BobWhite_c15453_1010	2.90119	5.7237	0.0508
	QFLW-2B.4	E5	2B	115.804	RAC875_c18063_665	115.51-115.80	776.19-779.07	RFL_Contig3713_538-RAC875_c18063_665	4.52334	8.2392	0.0608
	QFLW-2B.5	E5	2B	122.278	BS00009594_51	121.70-126.04	786.41-801.6	Excalibur_c26527_82-wsnp_Ex_c19094_28015035	3.04669	5.416	0.0495
	QFLW-2D.1	E4	2D	0	Excalibur_c18324_390	0-0.47	2.68-15.85	Excalibur_c18324_390-D_contig21303_418	3.03366	5.0582	-0.036
		E5	2D	0	Excalibur_c18324_390	0-0.17	2.68-8.16	Excalibur_c18324_390-D_GA8KES402G58AN_182	2.55157	4.498	-0.045
	QFLW-2D.2	E4	2D	6.448	wsnp_Ex_rep_c67011_65463819	5.45-18.24	14.61-43.1	RAC875_c48102_197-Ra_c14917_1028	2.77307	4.5993	-0.0344
		E5	2D	5.823	D_contig04712_355	5.45-18.24	14.61-43.1	RAC875_c48102_197-Ra_c14917_1028	2.95548	5.0664	-0.048
	QFLW-3D	E3	3D	0.498	Kukri_c48010_129	0-5.38	5.61-12.15	Ku_c31768_403-Excalibur_c38072_65	2.97068	5.4545	0.0569
	QFLW-4A.1	E1	4A	85.216	Excalibur_c21464_490	83.50-87.26	699.55-708.8	RAC875_rep_c103774_289-CAP7_rep_c12123_125	3.21607	7.1639	-0.0652
	QFLW-4A.2	BLUP	4A	103.667	RAC875_c44593_269	101.03-108.70	724.93-750.51	Kukri_c1911_222-Ex_c101546_376	3.59175	5.8536	-0.0347
	QFLW-4B	E2	4B	43.32	Kukri_c12661_326	42.98-43.32	31.5-31.72	Ex_c101685_705-Kukri_c12661_326	3.43105	5.9726	-0.0544
		E5	4B	35.133	CAP7_c10722_197	35.13-43.32	24.96-31.72	CAP7_c10722_197-Kukri_c12661_326	2.76004	5.922	-0.0517
		BLUP	4B	43.32	Kukri_c12661_326	23.38-43.32	18.78-40.43	Tdurum_contig33737_157-Kukri_c12661_326	3.14441	4.8216	-0.0314
	QFLW-5D	E1	5D.1	33.485	CAP8_c6139_187	26.71-48.41	311.27-381.73	D_GA8KES402GLCO5_185-Kukri_rep_c105803_86	2.50814	4.4696	0.0513
	QFLW-6A	E2	6A	70.067	RFL_Contig5166_1241	68.79-71.11	69.34-102.10	Tdurum_contig95236_98-BobWhite_rep_c64038_341	4.05212	7.0111	0.0593
		E3	6A	70.281	BS00022992_51	61.76-71.11	35.73-102.10	Kukri_c24790_253-GENE-4154_365	3.82413	6.9978	0.064897
		E4	6A	65.049	Excalibur_c19498_154	61.76-66.47	35.73-74.42	Tdurum_contig95236_98-Ex_c9854_373	7.73724	14.5162	0.0618
		E5	6A	70.067	RFL_Contig5166_1241	68.57-71.11	69.34-102.10	RAC875_c88443_61-Excalibur_c2820_671	3.14294	5.0021	0.048448
		BLUP	6A	70.281	BS00022992_51	61.76-71.11	35.73-102.10	Tdurum_contig95236_98-BobWhite_rep_c64038_341	4.8013	7.8415	0.041
	QFLW-7A.1	E2	7A	50.651	Tdurum_contig18052_599	48.12-53.29	652.56-675.37	RAC875_c1115_341-Ku_c54024_454	4.87731	8.3983	-0.0642
		E4	7A	50.651	Tdurum_contig18052_599	49.62-52.68	659.55-674.24	IACX2471-wsnp_CAP11_c2435_1256981	2.57112	4.3081	-0.0333
		E5	7A	50.651	Tdurum_contig18052_599	49.62-51.09	668.5-674.24	IACX2471-BobWhite_c1215_240	5.35939	9.3995	-0.0652
		BLUP	7A	50.651	Tdurum_contig18052_599	50.00-52.68	659.55-674.24	RAC875_c37085_317-wsnp_CAP11_c2435_1256981	4.94897	8.1105	-0.0413
	QFLW-7A.2	E4	7A	21.444	Ex_c12415_1501	18.28-28.02	714.26-723.23	Ex_c23405_470-IAAV6807	3.30293	5.0832	-0.0385
	QFLW-7A.3	E4	7A	67.207	wsnp_Ex_c39221_46570202	66.61-71.57	93.59-126.13	Kukri_c484_1877-BS00099805_51	3.26601	5.4647	-0.0376
	QFLW-7A.4	E5	7A	43.32	Excalibur_c49272_384	42.34-44.49	680.69-699.24	wsnp_Ku_rep_c103690_90365429-CAP11_rep_c7351_157	2.53637	5.2716	-0.0487
	QFLW-7A.5	E5	7A	56.206	Ex_c12102_1065	55.76-56.82	636.22-647.59	BS00048007_51-RAC875_c1265_1564	4.91205	8.6798	-0.0624
	QFLW-7B.1	E1	7B	60.849	wsnp_CAP8_c3593_1773371	58.49-69.18	108.32-593.01	Tdurum_contig25936_330-BobWhite_c5704_517	3.90438	6.98	0.064159
		E3	7B	68.944	RAC875_c60161_281	58.49-69.88	108.32-598.33	Tdurum_contig25936_330-Excalibur_rep_c68565_1411	3.65203	6.6499	0.062873
		BLUP	7B	68.944	RAC875_c60161_281	58.88-70.16	108.32-687.62	Tdurum_contig68347_605-Excalibur_c31707_302	4.3165	7.0105	0.038131
	QFLW-7B.2	E5	7B	80.557	BobWhite_c40042_393	79.45-81.89	650.51-667.23	Tdurum_contig30886_109-Tdurum_contig20599_79	2.71116	4.3175	0.044269
	QFLW-7D	E1	7D.1	35.871	D_GCE8AKX01EG53N_294	33.29-37.63	129.75-256.41	D_GDRF1KQ02H7HJS_109-RAC875_rep_c74817_132	4.82953	10.1467	-0.0778
		E2	7D.1	27.591	D_GDRF1KQ02H7HJS_109	25.91-34.97	94.05-130.78	Ku_c884_736-Kukri_c40668_403	3.39408	6.1809	-0.056616
		E3	7D.1	40.985	RAC875_c62181_673	35.87-46.11	149.71-174.23	D_GCE8AKX01EG53N_294-D_contig37414_150	3.85682	7.0863	-0.064706
		BLUP	7D.1	40.415	D_F5XZDLF02JMCIY_73	27.59-46.27	94.05-190.19	D_GDRF1KQ02H7HJS_109-D_contig03217_607	3.73941	7.0317	-0.0386
FLA	QFLA-1D	E4	1D	58.723	BobWhite_c15706_859	57.78-63.15	265.25-383.26	D_contig27011_412-D_contig79374_271	3.31813	6.3867	-0.9697
	QFLA-2A	E2	2A	0.49	GENE-1177_195	8.81-1.01	23.8-36.45	BS00079036_51-Kukri_c53810_315	3.59392	6.4688	-1.6195
		E2	2A	8.812	RAC875_c68208_252	6.71-11.15	8.71-37.03	BobWhite_c12658_649-Excalibur_c18630_268	2.95765	5.7843	-1.5322
	QFLA-2B.1	E5	2B	60.894	Excalibur_c108170_294	52.36-61.38	66.37-80.37	Tdurum_contig51443_336-CAP12_c1139_123	3.86971	7.8267	1.6663
	QFLA-2B.2	E5	2B	78.279	Excalibur_c29434_915	75.64-81.16	397.56-538.73	Kukri_c48243_1294-Jagger_c1810_163	2.59283	4.7475	1.284
	QFLA-2B.3	E5	2B	115.514	RFL_Contig3713_538	108.83-115.80	749.12-779.07	BobWhite_c15453_1010-RAC875_c18063_665	2.70358	4.3232	1.2538
	QFLA-3A	E4	3A	13.423	Excalibur_c85173_190	10.36-21.62	14.21-24.29	RFL_Contig5508_1283-wsnp_Ra_c9738_16173810	2.5646	4.5595	0.8297
	QFLA-3B.1	E5	3B	89.255	wsnp_Ex_c13217_20858366	86.25-90.81	773.24-785.51	BS00099739_51-Tdurum_contig2428_269	2.67101	4.5481	1.2623
	QFLA-3B.2	E5	3B	103.852	BS00024883_51	97.70-103.85	788.06-795.48	Tdurum_contig59953_220-BS00024883_51	3.56569	7.1827	1.592
	QFLA-4A.1	E1	4A	103.667	RAC875_c44593_269	101.03-105.25	725.15-750.51	Kukri_c1911_222-BS00028794_51	3.07492	5.4701	-1.4959
		BLUP	4A	103.667	RAC875_c44593_269	101.03-105.25	725.15-750.51	Kukri_c1911_222-BS00028794_51	3.3203	5.7806	-0.823
	QFLA-4A.2	BLUP	4A	95.436	Kukri_c48194_641	93.08-96.35	714.64-718.56	Kukri_c43489_104-Tdurum_contig75819_559	2.68404	4.8431	-0.7489
	QFLA-5D.1	E1	5D.1	33.485	CAP8_c6139_187	31.60-38.81	342.69-368.11	D_GB5Y7FA01EEXXU_378-BobWhite_c47893_389	3.93268	7.3135	1.739
		E3	5D.1	33.485	CAP8_c6139_187	27.68-48.41	305.18-381.73	D_F5MV3MU01DV6OV_147-Kukri_rep_c105803_86	3.11184	6.1187	1.2861
		BLUP	5D.1	33.485	CAP8_c6139_187	31.60-48.41	342.69-381.73	D_GB5Y7FA01EEXXU_378-Kukri_rep_c105803_86	3.10315	5.6008	0.8043
	QFLA-5D.2	E1	5D.1	20.905	Kukri_c25223_442	16.02-22.14	44.24-309.24	D_GB5Y7FA01B7IVT_283-Ra_c46720_451	2.84256	6.025	1.5785
	QFLA-6A	E3	6A	70.281	BS00022992_51	73.04-74.88	315.2-619.63	Ex_c9854_373-Tdurum_contig14190_513	2.97068	5.7935	1.2497
	QFLA-6D.1	E4	6D	43.875	GENE-4161_178	43.88-47.74	455.32-458.53	GENE-4161_178-GENE-4221_313	3.12052	5.8282	-0.9202
	QFLA-6D.2	E4	6D	57.516	RFL_Contig2785_1694	57.28-78.37	468-492.54	Excalibur_c3076_803-BS00107889_51	3.31813	5.9513	-0.9316
	QFLA-7A	E2	7A	54.188	Tdurum_contig33980_114	53.63-55.76	636.22-678.88	BobWhite_c30461_131-BS00048007_51	2.70575	4.9237	-1.49
		E5	7A	53.803	BobWhite_c5235_710	53.63-54.35	648.28-678.88	BobWhite_c30461_131-wsnp_Ra_c8394_14242442	4.00652	6.8953	-1.5435
		BLUP	7A	54.188	Tdurum_contig33980_114	53.93-55.76	636.22-678.88	Kukri_c4007_398-BS00048007_51	3.50923	6.1691	-0.8694
	QFLA-7B.1	E1	7B	34.67	Tdurum_contig31682_53	33.85-36.33	13.4-16.19	RAC875_c30529_962-Jagger_c7021_161	4.36482	8.3159	1.8643
	QFLA-7B.2	E5	7B	86.631	Kukri_c15912_2019	86.63-89.58	681.23-686.15	Kukri_c15912_2019-Tdurum_contig46485_250	3.53529	5.9851	1.4427
	QFLA-7D.1	E1	7D.1	33.287	Kukri_c40668_403	23.35-35.72	85.28-132.1	Ku_c16859_1460-tplb0026o16_2204	4.91857	10.7166	-2.0951
		E2	7D.1	27.591	D_GDRF1KQ02H7HJS_109	27.59-35.72	94.05-132.1	D_GDRF1KQ02H7HJS_109-tplb0026o16_2204	5.91531	13.1192	-2.3021
		BLUP	7D.1	35.871	D_GCE8AKX01EG53N_294	27.59-35.72	94.05-132.1	D_GDRF1KQ02H7HJS_109-tplb0026o16_2204	4.70358	9.494	-1.0557
	QFLA-7D.2	E3	7D.1	10.625	Excalibur_c12310_1611	9.53-13.37	66.19-71.94	D_contig91926_154-Excalibur_rep_c114609_273	2.7006	5.2632	-1.16372
		E5	7D.1	13.367	Excalibur_rep_c114609_273	4.34-14.67	56.63-73.25	D_GCE8AKX02ILA1U_88-RAC875_c44223_285	6.32356	11.6253	-2.004
	QFLA-7D.3	E5	7D.1	23.347	Ku_c16859_1460	16.59-24.39	74.65-91.34	TA001593-2294-RAC875_c24248_660		9.294	-1.8108
	QFLA-7D.4	E5	7D.1	42.545	RAC875_c63100_546	37.63-39.43	256.41-439.42	Ex_c24200_1334-Kukri_c23828_129	3.17481	5.5391	-1.4372
	QFLA-7D.5	BLUP	7D.1	38.291	Kukri_c14484_463	45.88-40.99	176.76-463.66	Ex_c10247_1276-RAC875_c62181_673	3.78067	6.6874	-0.8902
FLT	QFLT-2A	E5	2A	11.641	Kukri_rep_c113542_254	10.39-17.13	10.39-17.13	Kukri_c22686_422-Tdurum_contig11803_935	4.01303	7.6119	-0.0072
		BLUP	2A	0	BS00079036_51	0-0.49	21.41-36.45	BS00079036_51-Kukri_c13187_556	3.9088	8.3056	-0.0042
	QFLT-2B	E2	2B	49.507	Kukri_c64389_228	42.18-52.36	38.34-66.37	BobWhite_c2988_421-Tdurum_contig51443_336	2.78827	7.1785	-0.0083
		E3	2B	49.507	Kukri_c64389_228	42.18-52.37	38.34-66.37	BobWhite_c2988_421-Tdurum_contig51443_336	3.01846	8.1146	-0.0088
		BLUP	2B	49.507	Kukri_c64389_228	42.18-52.38	38.34-66.37	BobWhite_c2988_421-Tdurum_contig51443_336	2.8165	7.5917	-0.0038
	QFLT-2D	E5	2D	0	Excalibur_c18324_390	0-0.47	2.68-15.85	Excalibur_c18324_390-D_contig21303_418	2.82953	6.0155	-0.0064
	QFLT-6A	E2	6A	22.657	BobWhite_c3714_659	22.23-27.96	6.62-12.49	Tdurum_contig11813_452-wsnp_RFL_Contig3140_3098463	3.8554	8.0946	-0.009003
		E3	6A	22.657	BobWhite_c3714_659	22.23-27.96	6.62-12.49	Tdurum_contig11813_452-wsnp_RFL_Contig3140_3098463	3.47593	7.3073	-0.008512
		E4	6A	22.657	BobWhite_c3714_659	22.52-23.95	8.02-9.28	RAC875_c63707_140-RAC875_c23241_844	3.29823	6.7744	-0.003526
	QFLT-6B	E5	6B	74.485	BobWhite_rep_c64038_341	73.62-85.40	308.69-619.63	RAC875_c38615_143-BS00063378_51	2.60369	4.6931	-0.0057
	QFLT-7A	E2	7A	84.799	Tdurum_contig20214_181	82.18-86.32	65.08-87.16	Kukri_c25094_163-JD_c1561_1749	2.85342	6.6005	0.0082
		E3	7A	84.799	Tdurum_contig20214_181	82.18-86.32	65.08-87.16	Kukri_c25094_163-JD_c1561_1749	2.73399	5.7266	0.0076
FLV	QFLV-1B	E4	1B	9.227	Tdurum_contig26201_77	8.46-9.66	7.95-1.24	Excalibur_c41470_274-wsnp_Ku_c7822_13408189	4.94245	9.7573	27.2887
	QFLV-1D	E4	1D	54.733	RAC875_c24555_727	49.52-55.22	37.4-96.28	RAC875_c29906_383-Kukri_c13898_704	5.67427	11.3396	-29.3849
	QFLV-2A	E1	2A	1.599	BobWhite_c38516_148	1.48-1.73	19.67-35.6	RAC875_c5016_2025-D_contig24528_232	2.61128	3.0883	-31.798
		E2	2A	0.49	GENE-1177_195	0-0.95	18.34-36.45	BS00079036_51-CAP11_c2298_164	4.29316	7.902	-48.0166
		BLUP	2A	1.599	BobWhite_c38516_148	1.37-1.73	19.67-35.6	Kukri_c29492_98-D_contig24528_232	3.26819	6.6266	-22.3865
	QFLV-2B	E5	2B	115.514	RFL_Contig3713_538	108.83-115.80	749.12-779.07	BobWhite_c15453_1010-RAC875_c18063_665	3.05103	5.3824	30.207
	QFLV-2D	E4	2D	0	Excalibur_c18324_390	0-1.11	2.68-20.46	Excalibur_c18324_390-D_contig01458_439	2.65798	5.1425	-19.7492
		E5	2D	0	Excalibur_c18324_390	0-0.17	2.68-8.16	Excalibur_c18324_390-D_GA8KES402G58AN_182	4.18893	7.4831	-35.4533
	QFLV-4A	E5	4A	103.667	RAC875_c44593_269	101.03-105.25	725.15-750.51	Kukri_c1911_222-BS00028794_51	2.63844	4.6526	-28.2916
	QFLV-5B	E4	5B.2	81.505	Excalibur_c2618_1412	77.66-85.06	672.15-714.26	Excalibur_c12218_217-Kukri_c59051_579	3.01629	5.4294	-20.5395
	QFLV-5D	E1	5D.1	33.485	CAP8_c6139_187	26.71-48.41	311.27-381.73	D_GA8KES402GLCO5_185-Kukri_rep_c105803_86	2.5646	5.367	41.7241
		E3	5D.1	33.485	CAP8_c6139_187	27.07-48.41	327.38-381.73	TA004173-0745-Kukri_rep_c105803_86	3.17698	6.7075	35.4793
	QFLV-6A.1	E2	6A	27.964	wsnp_RFL_Contig3140_3098463	26.68-33.92	10.63-17.4	Tdurum_contig10580_316-RAC875_rep_c119097_451	3.4354	7.1595	-46.8619
		BLUP	6A	27.964	wsnp_RFL_Contig3140_3098463	26.68-33.92	10.63-17.4	Tdurum_contig10580_316-RAC875_rep_c119097_451	2.8165	5.8168	-21.3451
	QFLV-6A.2	E2	6A	60.219	Kukri_rep_c92909_181	58.85-61.76	32.26-35.73	Excalibur_c1708_1975-	3.5874	6.4679	43.4516
		BLUP	6A	59.257	Excalibur_c18333_711	58.85-59.89	29.77-34.09	Excalibur_c1708_1975-Tdurum_contig61934_167	3.51357	6.5641	22.2332
	QFLV-6A.3	E2	6A	20.066	Kukri_c52205_168	18.23-20.54	2.61-8.54	Kukri_c39166_171-BS00109919_51	3.6873	6.8554	-45.4248
	QFLV-7A.1	E5	7A	43.32	Excalibur_c49272_384	42.34-44.49	680.69-699.24	wsnp_Ku_rep_c103690_90365429-CAP11_rep_c7351_157	3.39414	6.4381	-33.2848
	QFLV-7A.2	E5	7A	53.934	Kukri_c4007_398	53.63-55.76	636.22-678.88	BobWhite_c30461_131-BS00048007_51	5.86971	10.6973	-42.6928
	QFLV-7A.3	E5	7A	63.706	wsnp_BE590553A_Ta_2_1	63.51-64.73	125.81-138.12	Ku_c17598_511-BS00022475_51	2.55592	4.8589	-28.8295
	QFLV-7B	E4	7B	96.344	Tdurum_contig99020_139	92.52-100.57	686.34-697.91	RAC875_c89312_61-GENE-4921_660	2.54289	5.0937	19.698
	QFLV-7D	E2	7D.1	46.265	Kukri_c34950_1672	42.55-58.49	311.74-538.29	RAC875_c63100_546-D_contig10685_151	5.84799	11.5027	-61.9997
		E4	7D.1	61.342	Kukri_c50621_436	59.30-61.34	537.57-550.43	Kukri_c33370_594-Kukri_c50621_436	2.73448	4.9425	-19.4546
		BLUP	7D.1	46.265	Kukri_c34950_1672	44.03-58.49	415.3-538.29	BobWhite_rep_c50161_575-D_contig10685_151	5.78936	11.8444	-31.7188

## Sheet: TS7
Table S7 Additive effects of stable QTL .
Traits	No. of favourtable alletes	Mean	SD	Differenceb	Sample Size
FLL (cm)	0	17.9519	1.16251	0	40
	1	18.8873	1.35773	0.9354	99
	2	19.7284	1.35978	1.7765	41
FLW (cm)	0	1.4842	0.08989	0	3
	1	1.6419	0.11086	0.1577	14
	2	1.7114	0.1008	0.2272	52
	3	1.7685	0.10574	0.2843	55
	4	1.8336	0.12527	0.3494	37
	5	1.9337	0.14743	0.4495	15
	6	1.972	0.16256	0.4878	4
FLA (cm2)	0	26.4976	2.79889	0	20
	1	26.7465	2.92422	0.2489	63
	2	28.768	2.86784	0.06895	67
	3	31.3603	3.31582	0.51693	30
FLT (mm)	0	0.1767	0.0122	0	48
	1	0.183	0.01357	0.0063	103
	2	0.1884	0.01149	0.0117	29
FLV (mm3)	0	475.184	61.7546	0	43
	1	519.145	82.1853	43.9614	101
	2	574.371	92.9176	99.1866	36
a The letter (a, b, and c) indicated comparisons result at the significant level 0.05 and respectively.
b Differences calculated using the entries with the postive alleles minus the entries with negative alleles.

## Sheet: TS8
Table S8 Linked KASP marker sequences for seven QTL
Trait	QTL	Marker	FAM (5'-3')	HEX (5'-3')	Commn (5'-3')
FLL	QFLL-4A	wsnp_Ex_c19773_28772235	gggtagctcttccacctccA	gggtagctcttccacctccG	gagaaggttgcgaagagtctcacT
FLL	QFLL-7D	D_contig26694_169	gaccacgaccgagattttcaT	gaccacgaccgagattttcaC	cggtcgaaccacgctactta
FLW	QFLW-1A	wsnp_Ex_c572_1138770	aactcggcaaatgcaccA	aactcggcaaatgcaccG	agttttgctacttgatttttcaacC
FLW	QFLW-7A.1	wsnp_BQ160404A_Ta_1_1	gctcaagaaaccacacattcctAtA	gctcaagaaaccacacattcctAtG	aggagaatcttaggtgcacctA
FLT	QFLT-2B	wsnp_Ra_c265_560747	ccttgcgaggcacactgA	ccttgcgaggcacactgC	tctgttgatgatggttccgG
FLA	QFLA-7A	wsnp_BQ160404A_Ta_1_1	gctcaagaaaccacacattcctAtA	gctcaagaaaccacacattcctAtG	aggagaatcttaggtgcacctA
FLA	QFLA-7D.1	IAAV2530	tgaaccaataggcgtgtatgA	tgaaccaataggcgtgtatgG	gtgcctagctgacctttcct

## Sheet: TS9
Table S9 Functional annotation and enrichment of seven QTL.
	Chrom	Start	END	Gene03G	Gene02G		Strand	Function description	Domain
QFLL-4A	chr4A	593.48425Mb	593.489449Mb	TraesCS4A03G0742500	TraesCS4A02G291600	Os03t0674600-01	-	DUF21 domain-containing protein	PF01595: Domain of unknown function DUF21
	chr4A	593.500655Mb	593.507173Mb	TraesCS4A03G0742600	TraesCS4A02G291700	Os03t0674300-01	+	ERD (Early-responsive to dehydration stress) family protein	PF13967: Late exocytosis, associated with Golgi transport; PF14703: Cytosolic domain of 10TM putative phosphate transporter; PF02714: Calcium-dependent channel, 7TM region, putative phosphate
	chr4A	593.507764Mb	593.508658Mb	TraesCS4A03G0742700LC	TraesCS4A02G449600LC	.	-	Disease resistance protein (TIR-NBS-LRR class) family	null
	chr4A	593.512448Mb	593.514091Mb	TraesCS4A03G0742800LC	TraesCS4A02G449700LC	.	-	FAR1-related sequence 5	PF03101: FAR1 DNA-binding domain; PF10551: MULE transposase domain
	chr4A	593.520866Mb	593.521405Mb	TraesCS4A03G0742900	TraesCS4A02G291800	Os03t0673800-01	-	double-stranded-RNA-binding protein 4	null
	chr4A	593.526921Mb	593.531905Mb	TraesCS4A03G0743000	TraesCS4A02G291900	Os03t0673700-01	-	homeobox-1	PF03790: KNOX1 domain; PF03791: KNOX2 domain; PF05920: Homeobox KN domain
	chr4A	593.550288Mb	593.551772Mb	TraesCS4A03G0743100	TraesCS4A02G292000	Os03t0673000-00	+	Homeobox transcription factor KN2	PF03790: KNOX1 domain; PF03791: KNOX2 domain
	chr4A	593.557126Mb	593.562374Mb	TraesCS4A03G0743200	TraesCS4A02G292100	Os03t0673500-00	+	homeobox-1	PF03790: KNOX1 domain; PF03791: KNOX2 domain; PF05920: Homeobox KN domain
	chr4A	593.860634Mb	593.869989Mb	TraesCS4A03G0743300	TraesCS4A02G292200	Os03t0673000-00	+	Homeobox protein knotted-1-like 1	PF03790: KNOX1 domain; PF03791: KNOX2 domain; PF03789: ELK domain; PF05920: Homeobox KN domain
	chr4A	593.873109Mb	593.874368Mb	TraesCS4A03G0743400LC	TraesCS4A02G449800LC	.	+	Retrotransposon protein, putative, unclassified	null
	chr4A	593.876482Mb	593.876664Mb	TraesCS4A03G0743500LC	TraesCS4A02G449900LC	.	+	Cyst nematode resistance protein-like	null
	chr4A	594.004964Mb	594.008238Mb	TraesCS4A03G0743600	TraesCS4A02G292300	Os03t0673500-00	-	Endo-1,4-beta-xylanase, putative, expressed	PF02018: Carbohydrate binding domain; PF00331: Glycosyl hydrolase family 10
	chr4A	594.029502Mb	594.030339Mb	TraesCS4A03G0743700	TraesCS4A02G292400	Os03t0672900-00	+	Epidermal patterning factor-like protein	PF17181: Epidermal patterning factor proteins
	chr4A	594.065775Mb	594.065995Mb	TraesCS4A03G0743800LC	TraesCS4A02G450000LC	.	-	Transposon protein, putative, Pong sub-class	null
	chr4A	594.068446Mb	594.070507Mb	TraesCS4A03G0743900	TraesCS4A02G292500	Os03t0672500-00	+	Chalcone synthase	PF00195: Chalcone and stilbene synthases, N-terminal domain; PF02797: Chalcone and stilbene synthases, C-terminal domain
	chr4A	594.074684Mb	594.077964Mb	TraesCS4A03G0744000	TraesCS4A02G292600	.	+	Transmembrane protein, putative	null
	chr4A	594.079185Mb	594.083968Mb	TraesCS4A03G0744100LC	TraesCS4A02G450100LC	.	+	Pyruvate kinase	PF00224: Pyruvate kinase, barrel domain; PF02887: Pyruvate kinase, alpha/beta domain
	chr4A	594.094032Mb	594.096304Mb	TraesCS4A03G0744200	TraesCS4A02G292700	Os03t0672400-01	-	basic helix-loop-helix (bHLH) DNA-binding superfamily protein	PF00010: Helix-loop-helix DNA-binding domain
	chr4A	594.102555Mb	594.102881Mb	TraesCS4A03G0744300LC	TraesCS4A02G450200LC	.	-	Disease resistance protein (TIR-NBS-LRR class) family	null
	chr4A	594.106034Mb	594.108837Mb	TraesCS4A03G0744400	TraesCS4A02G292800	Os03t0671800-01	-	basic helix-loop-helix (bHLH) DNA-binding superfamily protein	PF00010: Helix-loop-helix DNA-binding domain
	chr4A	594.140232Mb	594.162751Mb	TraesCS4A03G0744500	TraesCS4A02G292900	Os03t0671800-01	+	ADP-ribosylation factor	PF00025: ADP-ribosylation factor family
	chr4A	594.164514Mb	594.167987Mb	TraesCS4A03G0744600LC	TraesCS4A02G450300LC	.	-	BED zinc finger,hAT family dimerization domain	PF02892: BED zinc finger; PF14372: Domain of unknown function (DUF4413)
	chr4A	594.169688Mb	594.170976Mb	TraesCS4A03G0744700	TraesCS4A02G293000	.	-	RNA-binding protein	PF00076: RNA recognition motif. (a.k.a. RRM, RBD, or RNP domain)
	chr4A	594.18541Mb	594.187501Mb	TraesCS4A03G0744800	TraesCS4A02G293100	Os03t0670700-02	-	NADH-ubiquinone oxidoreductase chain 5	null
	chr4A	594.193436Mb	594.195911Mb	TraesCS4A03G0744900	TraesCS4A02G293200	Os03t0669600-02	+	Pentatricopeptide repeat-containing protein	PF01535: PPR repeat
	chr4A	594.19891Mb	594.206595Mb	TraesCS4A03G0745000	TraesCS4A02G293300	.	-	Tryptophan--tRNA ligase	PF00579: tRNA synthetases class I (W and Y)
	chr4A	594.201723Mb	594.204072Mb	TraesCS4A03G0745100	TraesCS4A02G293400	.	+	Hsp70-Hsp90 organizing protein 1	PF17177: Pentacotripeptide-repeat region of PROPR
	chr4A	594.227211Mb	594.229227Mb	TraesCS4A03G0745200	TraesCS4A02G293500	.	+	Glucan endo-1,3-beta-glucosidase	PF00332: Glycosyl hydrolases family 17; PF07983: X8 domain
	chr4A	594.231841Mb	594.234015Mb	TraesCS4A03G0745300	TraesCS4A02G293600	Os03t0669300-02	+	Ubiquitin carboxyl-terminal hydrolase-like protein	PF11955: Plant organelle RNA recognition domain
	chr4A	594.252149Mb	594.253622Mb	TraesCS4A03G0745400	TraesCS4A02G293700	Os03t0668400-01	+	SBP (S-ribonuclease-binding protein) family protein, putative	null
	chr4A	594.269959Mb	594.270612Mb	TraesCS4A03G0745500LC	TraesCS4A02G450400LC	.	-	Reverse transcriptase	null
	chr4A	594.323692Mb	594.324006Mb	TraesCS4A03G0745600LC	TraesCS4A02G450500LC	.	-	calmodulin-domain protein kinase 9	null
	chr4A	594.333558Mb	594.334592Mb	TraesCS4A03G0745700LC	TraesCS4A02G450600LC	.	-	ATP phosphoribosyltransferase regulatory subunit	null
	chr4A	594.347271Mb	594.347543Mb	TraesCS4A03G0745800LC	TraesCS4A02G450700LC	.	-	Endonuclease/exonuclease/phosphatase family protein	null
	chr4A	594.348249Mb	594.351248Mb	TraesCS4A03G0745900LC	TraesCS4A02G450800LC	.	-	Ta11-like non-LTR retrotransposon	PF14111: Domain of unknown function (DUF4283); PF14392: Zinc knuckle
	chr4A	594.3536Mb	594.357484Mb	TraesCS4A03G0746000	TraesCS4A02G293800	Os03t0668500-01	+	Acidic leucine-rich nuclear phosphoprotein 32-related protein	null
	chr4A	594.357727Mb	594.358698Mb	TraesCS4A03G0746100	TraesCS4A02G293900	Os03t0668900-01	+	Deoxyuridine 5'-triphosphate nucleotidohydrolase	PF00692: dUTPase
	chr4A	594.359143Mb	594.359499Mb	TraesCS4A03G0746200LC	TraesCS4A02G450900LC	.	+	YTH family protein	null
	chr4A	594.359736Mb	594.365268Mb	TraesCS4A03G0746300	TraesCS4A02G294000	Os03t0669100-02	-	Guanine nucleotide-binding protein subunit beta	PF00400: WD domain, G-beta repeat
	chr4A	594.368168Mb	594.368633Mb	TraesCS4A03G0746400LC	TraesCS4A02G451000LC	.	+	Sterol-8,7-isomerase	PF05241: Emopamil binding protein
	chr4A	594.371548Mb	594.379896Mb	TraesCS4A03G0746500	TraesCS4A02G294100	Os03t0669200-01	-	Aminopeptidase	PF01433: Peptidase family M1; PF11838: ERAP1-like C-terminal domain
	chr4A	594.462515Mb	594.466202Mb	TraesCS4A03G0746600	TraesCS4A02G294200	.	+	Zinc transporter	PF02535: ZIP Zinc transporter
	chr4A	594.468211Mb	594.471133Mb	TraesCS4A03G0746700	TraesCS4A02G294300	Os03t0667500-01	-	Zinc transporter	PF02535: ZIP Zinc transporter
	chr4A	594.588595Mb	594.58906Mb	TraesCS4A03G0746800LC	TraesCS4A02G451100LC	.	+	Sucrose transporter protein	null
	chr4A	594.624747Mb	594.629039Mb	TraesCS4A03G0746900	TraesCS4A02G294400	Os03t0667500-01	+	Regulatory protein NPR1	PF00651: BTB/POZ domain; PF11900: Domain of unknown function (DUF3420); PF12796: Ankyrin repeats (3 copies); PF12313: NPR1/NIM1 like defence protein C terminal
	chr4A	594.650818Mb	594.654451Mb	TraesCS4A03G0747000	TraesCS4A02G294500	Os03t0667100-02	+	Transmembrane protein 56	PF03798: TLC domain
	chr4A	594.650884Mb	594.651294Mb	TraesCS4A03G0747100LC	TraesCS4A02G451200LC	.	-	partner of Y14-MAGO	null
	chr4A	594.654628Mb	594.660481Mb	TraesCS4A03G0747200	TraesCS4A02G294600	Os03t0666700-01	-	Ras family protein	PF00071: Ras family
	chr4A	594.682017Mb	594.683886Mb	TraesCS4A03G0747300	TraesCS4A02G294700	Os03t0666500-01	-	Trihelix transcription factor GT-4-like protein	PF13837: Myb/SANT-like DNA-binding domain
	chr4A	594.73891Mb	594.739365Mb	TraesCS4A03G0747400LC	TraesCS4A02G451300LC	Os06t0114300-01	+	Disease resistance protein RPM1	PF00931: NB-ARC domain
	chr4A	594.784513Mb	594.789239Mb	TraesCS4A03G0747500	TraesCS4A02G294800	Os03t0666300-00	+	Pleckstrin-like (PH) domain protein	PF00169: PH domain
	chr4A	594.789713Mb	594.795748Mb	TraesCS4A03G0747600	TraesCS4A02G294900	Os03t0666200-01	-	Guanine nucleotide exchange family protein	PF12783: Guanine nucleotide exchange factor in Golgi transport N-terminal; PF01369: Sec7 domain
	chr4A	594.800367Mb	594.803307Mb	TraesCS4A03G0747700	TraesCS4A02G295000	Os03t0666100-00	-	Kinesin-like protein	null
	chr4A	594.807535Mb	594.808115Mb	TraesCS4A03G0747800	TraesCS4A02G295100	Os03t0665800-01	-	DUF1677 family protein	PF07911: Protein of unknown function (DUF1677)
	chr4A	594.881194Mb	594.88152Mb	TraesCS4A03G0747900	TraesCS4A02G295200	Os03t0665700-00	-	UvrABC system protein C	null
	chr4A	594.898251Mb	594.904208Mb	TraesCS4A03G0748000LC	TraesCS4A02G451400LC	.	+	Transposon protein, putative, Mutator sub-class	PF03108: MuDR family transposase; PF10551: MULE transposase domain
	chr4A	594.967127Mb	594.968155Mb	TraesCS4A03G0748100LC	TraesCS4A02G451500LC	.	-	CTP synthase	null
	chr4A	594.967273Mb	594.97027Mb	TraesCS4A03G0748200	TraesCS4A02G295300	.	+	senescence-associated family protein, putative (DUF581)	PF04570: zinc-finger of the FCS-type, C2-C2
	chr4A	594.973987Mb	594.974662Mb	TraesCS4A03G0748300	TraesCS4A02G295400	Os03t0665200-01	-	Acetyltransferase, GNAT family protein, expressed	PF13302: Acetyltransferase (GNAT) domain
	chr4A	594.97472Mb	594.975349Mb	TraesCS4A03G0748400	TraesCS4A02G295500	Os03t0665000-00	-	Acetyltransferase, GNAT family protein, expressed	PF13302: Acetyltransferase (GNAT) domain
	chr4A	595.012527Mb	595.012922Mb	TraesCS4A03G0748500	TraesCS4A02G295588	Os03t0664800-01	+	null	null
	chr4A	595.016175Mb	595.01657Mb	TraesCS4A03G0748600	TraesCS4A02G295595	Os03t0664400-02	+	null	null
	chr4A	595.019822Mb	595.020217Mb	TraesCS4A03G0748700	TraesCS4A02G295603	Os03t0664400-02	+	null	null
	chr4A	595.023076Mb	595.024013Mb	TraesCS4A03G0748800	TraesCS4A02G295600	Os03t0664400-02	+	Lipid transfer protein	PF14368: Probable lipid transfer
	chr4A	595.029257Mb	595.029798Mb	TraesCS4A03G0748900LC	TraesCS4A02G451900LC	Os06t0114300-01	-	Oligopeptide transporter 3	null
	chr4A	595.030093Mb	595.031802Mb	TraesCS4A03G0749000	TraesCS4A02G295700	Os03t0664400-02	-	PHP	PF16050: Paf1 complex subunit CDC73 N-terminal; PF05179: RNA pol II accessory factor, Cdc73 family, C-terminal
	chr4A	595.04639Mb	595.047398Mb	TraesCS4A03G0749100	TraesCS4A02G295800	Os03t0664700-01	-	Lipid transfer protein	PF14368: Probable lipid transfer
	chr4A	595.105908Mb	595.107764Mb	TraesCS4A03G0749200	TraesCS4A02G295900	Os03t0664400-02	+	Nuclear transport factor 2 (NTF2) family protein with RNA binding (RRM-RBD-RNP motifs) domain-containing protein	PF14368: Probable lipid transfer
	chr4A	595.112258Mb	595.114742Mb	TraesCS4A03G0749300	TraesCS4A02G296000	Os03t0663900-00	-	Globulin 1	PF00190: Cupin
	chr4A	595.115724Mb	595.116211Mb	TraesCS4A03G0749400LC	TraesCS4A02G452000LC	Os06t0114300-01	+	Retrotransposon protein, putative, Ty1-copia subclass	PF14244: gag-polypeptide of LTR copia-type
	chr4A	595.116248Mb	595.116808Mb	TraesCS4A03G0749500LC	TraesCS4A02G452100LC	.	+	Retrovirus-related Pol polyprotein from transposon TNT 1-94	PF14223: gag-polypeptide of LTR copia-type
	chr4A	595.252437Mb	595.254873Mb	TraesCS4A03G0749600	TraesCS4A02G296100	Os03t0663750-00	+	Globulin 1	PF00190: Cupin
	chr4A	595.310961Mb	595.31596Mb	TraesCS4A03G0749700	TraesCS4A02G296200	Os03t0663750-00	+	Type I inositol-1,4,5-trisphosphate 5-phosphatase CVP2	PF03372: Endonuclease/Exonuclease/phosphatase family
	chr4A	595.330121Mb	595.33081Mb	TraesCS4A03G0749800	TraesCS4A02G296300	Os03t0663700-01	+	Thaumatin-like protein	PF00314: Thaumatin family
	chr4A	595.338144Mb	595.338452Mb	TraesCS4A03G0749900LC	TraesCS4A02G452200LC	Os06t0114300-01	-	Retrotransposon protein, putative, unclassified	null
	chr4A	595.338966Mb	595.340168Mb	TraesCS4A03G0750000LC	TraesCS4A02G452300LC	Os06t0114300-01	-	LINE-1 reverse transcriptase-like protein	PF00078: Reverse transcriptase (RNA-dependent DNA polymerase)
	chr4A	595.340781Mb	595.341002Mb	TraesCS4A03G0750100LC	TraesCS4A02G452400LC	Os06t0113900-01	-	26S protease regulatory subunit 8	null
	chr4A	595.341355Mb	595.342596Mb	TraesCS4A03G0750200LC	TraesCS4A02G452500LC	.	-	Ta11-like non-LTR retrotransposon	PF14111: Domain of unknown function (DUF4283); PF14392: Zinc knuckle
	chr4A	595.342641Mb	595.343723Mb	TraesCS4A03G0750300LC	TraesCS4A02G452600LC	.	-	Mitochondrial division protein 1	null
	chr4A	595.344301Mb	595.344606Mb	TraesCS4A03G0750400	TraesCS4A02G296400	Os03t0661600-01	-	Thaumatin-like protein	PF00314: Thaumatin family
	chr4A	595.377283Mb	595.378871Mb	TraesCS4A03G0750500	TraesCS4A02G296500	Os03t0663500-00	-	Ethylene-responsive nuclear / ethylene-regulated nuclear protein (ERT2)-like protein	null
	chr4A	595.430951Mb	595.435053Mb	TraesCS4A03G0750600	TraesCS4A02G296600	Os03t0661500-01	-	Tubulin beta chain	PF00091: Tubulin/FtsZ family, GTPase domain; PF03953: Tubulin C-terminal domain
	chr4A	595.431446Mb	595.431673Mb	TraesCS4A03G0750700LC	TraesCS4A02G452700LC	Os06t0114000-02	+	protein TUB21	null
	chr4A	595.478625Mb	595.48042Mb	TraesCS4A03G0750800	TraesCS4A02G296700	Os03t0661300-01	+	E3 ubiquitin-protein ligase	null
	chr4A	595.480595Mb	595.480939Mb	TraesCS4A03G0750900LC	TraesCS4A02G452800LC	Os06t0114300-01	-	LAMMER-type protein kinase AFC2	null
	chr4A	595.486733Mb	595.486996Mb	TraesCS4A03G0751000	TraesCS4A02G296800	Os03t0660700-01	-	SAUR-like auxin-responsive protein family	PF02519: Auxin responsive protein
	chr4A	595.494417Mb	595.494701Mb	TraesCS4A03G0751100	TraesCS4A02G296900	Os03t0660400-00	-	SAUR-like auxin-responsive protein family	PF02519: Auxin responsive protein
	chr4A	595.511813Mb	595.512013Mb	TraesCS4A03G0751200LC	TraesCS4A02G452900LC	Os06t0111200-01	+	Calmodulin-binding family protein, putative, expressed	null
	chr4A	595.51542Mb	595.516674Mb	TraesCS4A03G0751300LC	TraesCS4A02G453000LC	Os06t0111200-01	+	3-dehydroquinate synthase	PF01761: 3-dehydroquinate synthase
	chr4A	595.519029Mb	595.519316Mb	TraesCS4A03G0751400	TraesCS4A02G297000	Os03t0660500-00	-	SAUR-like auxin-responsive protein family	PF02519: Auxin responsive protein
	chr4A	595.54331Mb	595.544116Mb	TraesCS4A03G0751500	TraesCS4A02G297100	Os03t0660500-00	+	SAUR-like auxin-responsive protein family	PF02519: Auxin responsive protein
	chr4A	595.548335Mb	595.548646Mb	TraesCS4A03G0751600	TraesCS4A02G297200	Os03t0660400-00	+	SAUR-like auxin-responsive protein family	PF02519: Auxin responsive protein
	chr4A	595.562965Mb	595.57129Mb	TraesCS4A03G0751700	TraesCS4A02G297300	Os03t0660400-00	+	S3 self-incompatibility locus-linked pollen protein	PF09746: Tumour-associated protein
	chr4A	595.572342Mb	595.574736Mb	TraesCS4A03G0751800	TraesCS4A02G297400	Os03t0659900-01	+	PH-response transcription factor pacC/RIM101 isoform 2	null
	chr4A	595.575362Mb	595.578688Mb	TraesCS4A03G0751900	TraesCS4A02G297500	Os03t0659800-01	-	LOB domain protein	PF03195: Protein of unknown function DUF260
	chr4A	595.593599Mb	595.597135Mb	TraesCS4A03G0752000	TraesCS4A02G297600	Os03t0659700-01	-	Pre-rRNA-processing protein TSR2	PF10273: Pre-rRNA-processing protein TSR2
	chr4A	595.621428Mb	595.62662Mb	TraesCS4A03G0752100	TraesCS4A02G297700	.	+	DWNN domain, a CCHC-type zinc finger	PF08783: DWNN domain; PF13696: Zinc knuckle
	chr4A	595.629351Mb	595.631717Mb	TraesCS4A03G0752200	TraesCS4A02G297800	Os03t0659400-01	+	Lactoylglutathione lyase	PF00903: Glyoxalase/Bleomycin resistance protein/Dioxygenase superfamily
	chr4A	595.631919Mb	595.632714Mb	TraesCS4A03G0752300	TraesCS4A02G297900	Os03t0659300-01	-	Ferredoxin	PF00111: 2Fe-2S iron-sulfur cluster binding domain
	chr4A	595.637758Mb	595.638319Mb	TraesCS4A03G0752400LC	TraesCS4A02G453100LC	Os06t0114300-01	+	WRKY transcription factor	PF03106: WRKY DNA -binding domain
	chr4A	595.639286Mb	595.644518Mb	TraesCS4A03G0752500	TraesCS4A02G298000	Os03t0659200-01	-	TATA-box-binding protein	PF00352: Transcription factor TFIID (or TATA-binding protein, TBP)
	chr4A	595.723797Mb	595.72737Mb	TraesCS4A03G0752600	TraesCS4A02G298100	Os03t0657000-01	-	N utilization substance protein B-like protein	PF01029: NusB family
	chr4A	595.810077Mb	595.811545Mb	TraesCS4A03G0752700LC	TraesCS4A02G453200LC	Os06t0111200-01	-	RNA-directed DNA polymerase (reverse transcriptase)-related family protein	PF13966: zinc-binding in reverse transcriptase
	chr4A	595.813241Mb	595.81366Mb	TraesCS4A03G0752800LC	TraesCS4A02G453300LC	Os06t0111200-01	-	Retrotransposon protein, putative, unclassified	null
	chr4A	595.815769Mb	595.81888Mb	TraesCS4A03G0752900	TraesCS4A02G298200	Os03t0656900-01	+	Glucan endo-1,3-beta-glucosidase, putative	PF00332: Glycosyl hydrolases family 17; PF07983: X8 domain
	chr4A	595.825613Mb	595.827549Mb	TraesCS4A03G0753000	TraesCS4A02G298300	Os03t0656800-01	+	Non specific phospholipase C	PF04185: Phosphoesterase family
	chr4A	595.83278Mb	595.833028Mb	TraesCS4A03G0753100LC	TraesCS4A02G453400LC	.	-	Cation calcium exchanger	null
	chr4A	595.854291Mb	595.854737Mb	TraesCS4A03G0753200LC	TraesCS4A02G453500LC	Os06t0111100-01	-	Pentafunctional AROM polypeptide	null
	chr4A	595.854867Mb	595.856615Mb	TraesCS4A03G0753300	TraesCS4A02G298400	.	+	Cation calcium exchanger	PF01699: Sodium/calcium exchanger protein
	chr4A	595.856382Mb	595.856717Mb	TraesCS4A03G0753400LC	TraesCS4A02G453600LC	.	-	RNA polymerase I-specific transcription initiation factor RRN11	null
	chr4A	595.867076Mb	595.868639Mb	TraesCS4A03G0753500LC	TraesCS4A02G453700LC	.	+	Transposase InsI for insertion sequence element IS30D	null
	chr4A	595.97508Mb	595.976023Mb	TraesCS4A03G0753600LC	TraesCS4A02G453800LC	.	-	Protein kinase superfamily protein	null
	chr4A	595.983004Mb	595.983318Mb	TraesCS4A03G0753700LC	TraesCS4A02G453900LC	.	+	Carcinoembryonic antigen-related cell adhesion molecule 3	null
	chr4A	595.991627Mb	595.992501Mb	TraesCS4A03G0753800LC	TraesCS4A02G454000LC	Os06t0111200-01	+	NAD(P)H-quinone oxidoreductase subunit 5, chloroplastic	null
	chr4A	596.244175Mb	596.246356Mb	TraesCS4A03G0753900LC	TraesCS4A02G454100LC	Os06t0111200-01	+	Gag-pol polyprotein	PF00078: Reverse transcriptase (RNA-dependent DNA polymerase)
	chr4A	596.258923Mb	596.259342Mb	TraesCS4A03G0754000LC	TraesCS4A02G454200LC	.	-	Fasciclin-like arabinogalactan family protein	PF02469: Fasciclin domain
	chr4A	596.259149Mb	596.259469Mb	TraesCS4A03G0754100LC	TraesCS4A02G454300LC	.	+	Peptidylprolyl isomerase	null
	chr4A	596.37595Mb	596.376294Mb	TraesCS4A03G0754200LC	TraesCS4A02G454400LC	.	+	Gag-Pol polyprotein	PF00078: Reverse transcriptase (RNA-dependent DNA polymerase)
	chr4A	596.376795Mb	596.377109Mb	TraesCS4A03G0754300LC	TraesCS4A02G454500LC	.	+	Pol polyprotein	null
	chr4A	596.436634Mb	596.437581Mb	TraesCS4A03G0754400LC	TraesCS4A02G454600LC	Os06t0114300-01	-	Fasciclin-like arabinogalactan family protein	PF02469: Fasciclin domain
	chr4A	596.453886Mb	596.456081Mb	TraesCS4A03G0754500LC	TraesCS4A02G454700LC	.	-	Bifunctional inhibitor/lipid-transfer protein/seed storage 2S albumin superfamily protein	PF14368: Probable lipid transfer
	chr4A	596.467555Mb	596.470434Mb	TraesCS4A03G0754600	TraesCS4A02G298500	Os03t0656500-01	+	Chaperone protein DnaJ	null
	chr4A	596.471068Mb	596.472487Mb	TraesCS4A03G0754700	TraesCS4A02G298600	Os03t0656201-01	+	Heat shock family protein	PF00011: Hsp20/alpha crystallin family
	chr4A	596.476189Mb	596.476969Mb	TraesCS4A03G0754800LC	TraesCS4A02G454800LC	.	+	Protein RESTRICTED TEV MOVEMENT 2	null
	chr4A	596.476782Mb	596.481965Mb	TraesCS4A03G0754900	TraesCS4A02G298700	Os03t0656100-01	-	5-methyltetrahydropteroyltriglutamate--homocysteine methyltransferase	PF08267: Cobalamin-independent synthase, N-terminal domain; PF01717: Cobalamin-independent synthase, Catalytic domain
	chr4A	596.486647Mb	596.49359Mb	TraesCS4A03G0755000LC	TraesCS4A02G454810LC	.	-	null	null
	chr4A	596.512305Mb	596.513734Mb	TraesCS4A03G0755100	TraesCS4A02G298900	Os03t0656000-00	-	Potassium channel	PF07885: Ion channel
	chr4A	596.522122Mb	596.524272Mb	TraesCS4A03G0755200	TraesCS4A02G299000	.	-	Ankyrin repeat-containing protein	PF00635: MSP (Major sperm protein) domain; PF12796: Ankyrin repeats (3 copies); PF13637: Ankyrin repeats (many copies)
	chr4A	596.525333Mb	596.526418Mb	TraesCS4A03G0755300LC	TraesCS4A02G454900LC	.	-	Ribonuclease H-like superfamily protein	PF13966: zinc-binding in reverse transcriptase; PF13456: Reverse transcriptase-like
	chr4A	596.540265Mb	596.540519Mb	TraesCS4A03G0755400LC	TraesCS4A02G455000LC	.	-	Dehydrin family protein, expressed	null
	chr4A	596.552039Mb	596.552639Mb	TraesCS4A03G0755500LC	TraesCS4A02G455100LC	.	+	RING/U-box superfamily protein	null
	chr4A	596.552282Mb	596.55259Mb	TraesCS4A03G0755600	TraesCS4A02G299100	Os03t0655500-00	-	Dehydrin family protein, expressed	null
	chr4A	596.603047Mb	596.603412Mb	TraesCS4A03G0755700LC	TraesCS4A02G455200LC	.	+	Voltage-gated potassium channel	null
	chr4A	596.620421Mb	596.620615Mb	TraesCS4A03G0755800LC	TraesCS4A02G455300LC	Os06t0114300-01	+	RING/U-box superfamily protein	PF13639: Ring finger domain
	chr4A	596.623567Mb	596.627897Mb	TraesCS4A03G0755900	TraesCS4A02G299200	Os03t0655400-01	-	HSP20-like chaperone superfamily protein	PF04969: CS domain
	chr4A	596.631222Mb	596.634436Mb	TraesCS4A03G0756000	TraesCS4A02G299300	Os03t0655300-00	+	Membrin	PF12352: Snare region anchored in the vesicle membrane C-terminus
	chr4A	596.638541Mb	596.643028Mb	TraesCS4A03G0756100	TraesCS4A02G299400	Os03t0655200-01	+	Short-chain dehydrogenase/reductase family protein	PF00106: short chain dehydrogenase
	chr4A	596.644172Mb	596.644878Mb	TraesCS4A03G0756200LC	TraesCS4A02G455400LC	Os06t0113600-01	+	MYB transcription factor	null
	chr4A	596.653174Mb	596.65761Mb	TraesCS4A03G0756300	TraesCS4A02G299500	Os03t0654600-01	+	Polyribonucleotide nucleotidyltransferase	null
	chr4A	596.664193Mb	596.673784Mb	TraesCS4A03G0756400LC	TraesCS4A02G455500LC	Os06t0113600-01	-	Far1	PF12274: Protein of unknown function (DUF3615)
	chr4A	596.678942Mb	596.679688Mb	TraesCS4A03G0756500LC	TraesCS4A02G455600LC	Os06t0111200-01	+	Retrotransposon protein, putative, unclassified	null
	chr4A	596.682835Mb	596.684355Mb	TraesCS4A03G0756600	TraesCS4A02G299600	.	+	Glycosyltransferase	PF00201: UDP-glucoronosyl and UDP-glucosyl transferase
	chr4A	596.683713Mb	596.68577Mb	TraesCS4A03G0756700LC	TraesCS4A02G455700LC	Os06t0111100-01	-	dentin sialophosphoprotein, putative (DUF1296)	null
	chr4A	596.697957Mb	596.699171Mb	TraesCS4A03G0756800LC	TraesCS4A02G455800LC	Os06t0111400-01	+	High affinity cationic amino acid transporter 1	null
	chr4A	596.700986Mb	596.706217Mb	TraesCS4A03G0756900	TraesCS4A02G299700	.	+	Transmembrane protein	PF10225: NEMP family
	chr4A	596.708085Mb	596.712338Mb	TraesCS4A03G0757000	TraesCS4A02G299800	Os03t0654500-01	+	Cationic amino acid transporter, putative	PF13520: Amino acid permease; PF13906: C-terminus of AA_permease
	chr4A	596.712915Mb	596.722758Mb	TraesCS4A03G0757100	TraesCS4A02G299900	Os03t0654400-01	-	Carboxypeptidase	PF00450: Serine carboxypeptidase
	chr4A	596.714812Mb	596.715651Mb	TraesCS4A03G0757200	TraesCS4A02G300000	.	+	nuclear pore anchor	null
	chr4A	596.738247Mb	596.740579Mb	TraesCS4A03G0757300	TraesCS4A02G300100	.	-	Carboxypeptidase	PF00450: Serine carboxypeptidase
	chr4A	596.765243Mb	596.765674Mb	TraesCS4A03G0757400	TraesCS4A02G300200	.	-	Carboxypeptidase	PF00450: Serine carboxypeptidase
	chr4A	596.839464Mb	596.840252Mb	TraesCS4A03G0757500LC	TraesCS4A02G455900LC	Os06t0111500-01	-	Xyloglucan galactosyltransferase KATAMARI1	PF03016: Exostosin family
	chr4A	596.845647Mb	596.853574Mb	TraesCS4A03G0757600	TraesCS4A02G300300	.	-	CCR4-NOT transcription complex subunit 3	PF04065: Not1 N-terminal domain, CCR4-Not complex component; PF04153: NOT2 / NOT3 / NOT5 family
	chr4A	596.939817Mb	596.943429Mb	TraesCS4A03G0757700	TraesCS4A02G300400	Os03t0652100-01	-	C2 calcium/lipid-binding and GRAM domain protein	PF00168: C2 domain; PF08372: Plant phosphoribosyltransferase C-terminal
	chr4A	596.950391Mb	596.951001Mb	TraesCS4A03G0757800	TraesCS4A02G300500	Os03t0651950-00	+	calpain-type cysteine protease family	null
	chr4A	597.072651Mb	597.072995Mb	TraesCS4A03G0757900LC	TraesCS4A02G456600LC	.	+	Retrotransposon protein, putative, unclassified	null
	chr4A	597.109487Mb	597.110134Mb	TraesCS4A03G0758000LC	TraesCS4A02G456700LC	.	+	LINE-1 reverse transcriptase like	PF00078: Reverse transcriptase (RNA-dependent DNA polymerase)
	chr4A	597.111059Mb	597.111391Mb	TraesCS4A03G0758100	TraesCS4A02G301000	.	+	Transducin/WD40 repeat-like superfamily protein	null
	chr4A	597.113917Mb	597.11469Mb	TraesCS4A03G0758200LC	TraesCS4A02G456800LC	.	-	UDP-3-O-acylglucosamine N-acyltransferase	null
	chr4A	597.126381Mb	597.127119Mb	TraesCS4A03G0758300LC	TraesCS4A02G456900LC	.	+	Keratinocyte proline-rich protein	null
	chr4A	597.128558Mb	597.130562Mb	TraesCS4A03G0758400	TraesCS4A02G301100	.	-	Phosphate transporter	PF00083: Sugar (and other) transporter
	chr4A	597.143652Mb	597.144617Mb	TraesCS4A03G0758500	TraesCS4A02G301200	.	-	Zinc finger protein 512B family	null
	chr4A	597.146203Mb	597.148663Mb	TraesCS4A03G0758600	TraesCS4A02G301300	.	+	UDP-N-acetylmuramate--L-alanine ligase	PF07762: Protein of unknown function (DUF1618)
	chr4A	597.155552Mb	597.156178Mb	TraesCS4A03G0758700LC	TraesCS4A02G457000LC	.	+	Retrovirus-related Pol polyprotein from transposon TNT 1-94	PF13961: Domain of unknown function (DUF4219); PF14223: gag-polypeptide of LTR copia-type
	chr4A	597.159109Mb	597.159474Mb	TraesCS4A03G0758800LC	TraesCS4A02G457100LC	Os06t0112200-01	+	pentatricopeptide (PPR) repeat protein	null
	chr4A	597.167528Mb	597.180867Mb	TraesCS4A03G0758900LC	TraesCS4A02G457200LC	Os06t0112300-01	+	Retrovirus-related Pol polyprotein from transposon TNT 1-94	PF07727: Reverse transcriptase (RNA-dependent DNA polymerase)
	chr4A	597.169761Mb	597.177079Mb	TraesCS4A03G0759000LC	TraesCS4A02G457300LC	.	+	Retrovirus-related Pol polyprotein from transposon TNT 1-94	PF13961: Domain of unknown function (DUF4219); PF14223: gag-polypeptide of LTR copia-type
	chr4A	597.181537Mb	597.181989Mb	TraesCS4A03G0759100LC	TraesCS4A02G457400LC	.	-	Glyoxysomal fatty acid beta-oxidation multifunctional protein MFP-a	null
	chr4A	597.204983Mb	597.20521Mb	TraesCS4A03G0759200LC	TraesCS4A02G457500LC	.	+	Thyroid hormone receptor alpha-A	null
	chr4A	597.206384Mb	597.207136Mb	TraesCS4A03G0759300LC	TraesCS4A02G457600LC	.	+	Transposon protein, putative, Mutator sub-class, expressed	null
	chr4A	597.208781Mb	597.209044Mb	TraesCS4A03G0759400	TraesCS4A02G301400	.	+	syntaxin of plants 41	null
	chr4A	597.211592Mb	597.212792Mb	TraesCS4A03G0759500LC	TraesCS4A02G457700LC	.	-	Serine/threonine protein phosphatase 7 long form isogeny	null
	chr4A	597.214288Mb	597.215396Mb	TraesCS4A03G0759600LC	TraesCS4A02G457800LC	.	-	N-acetyl-gamma-glutamyl-phosphate reductase	null
	chr4A	597.268951Mb	597.26922Mb	TraesCS4A03G0759700LC	TraesCS4A02G457900LC	.	+	cytokinin oxidase/dehydrogenase 1	null
	chr4A	597.270068Mb	597.270367Mb	TraesCS4A03G0759800LC	TraesCS4A02G458000LC	.	+	Transposon protein, putative, Mutator sub-class	null
	chr4A	597.274922Mb	597.27547Mb	TraesCS4A03G0759900	TraesCS4A02G301500	.	-	Formate-dependent phosphoribosylglycinamide formyltransferase	null
	chr4A	597.281487Mb	597.283606Mb	TraesCS4A03G0760000	TraesCS4A02G301600	.	+	Methyltransferase	PF13649: Methyltransferase domain
	chr4A	597.28542Mb	597.285912Mb	TraesCS4A03G0760100LC	TraesCS4A02G458100LC	.	+	Transposon protein, putative, CACTA, En/Spm sub-class	null
	chr4A	597.291996Mb	597.294098Mb	TraesCS4A03G0760200	TraesCS4A02G301700	.	-	Xylose isomerase 1	PF07762: Protein of unknown function (DUF1618)
	chr4A	597.298422Mb	597.300735Mb	TraesCS4A03G0760300	TraesCS4A02G301800	.	+	kinase with adenine nucleotide alpha hydrolases-like domain-containing protein	PF07762: Protein of unknown function (DUF1618)
	chr4A	597.352063Mb	597.361935Mb	TraesCS4A03G0760400LC	TraesCS4A02G458200LC	.	-	Receptor-like kinase	PF07714: Protein tyrosine kinase
	chr4A	597.399887Mb	597.401741Mb	TraesCS4A03G0760500LC	TraesCS4A02G458300LC	.	+	Reduced male fertility, Probable F-box protein	null
	chr4A	597.402394Mb	597.406602Mb	TraesCS4A03G0760600	TraesCS4A02G301900	Os09t0567000-01	-	Polyadenylation and cleavage factor	PF04818: RNA polymerase II-binding domain.
	chr4A	597.409395Mb	597.416621Mb	TraesCS4A03G0760700	TraesCS4A02G302000	Os09t0566100-01	-	Protein kinase family protein	PF14381: Ethylene-responsive protein kinase Le-CTR1; PF07714: Protein tyrosine kinase
	chr4A	597.419914Mb	597.420237Mb	TraesCS4A03G0760800LC	TraesCS4A02G458400LC	.	-	ARM repeat superfamily protein	null
	chr4A	597.420663Mb	597.421836Mb	TraesCS4A03G0760900	TraesCS4A02G302100	Os09t0566550-01	-	DUF868 family protein (DUF868)	PF05910: Plant protein of unknown function (DUF868)
	chr4A	597.566568Mb	597.569254Mb	TraesCS4A03G0761000	TraesCS4A02G302200	Os09t0567201-00	-	Histidine-containing phosphotransfer protein	null
	chr4A	597.575351Mb	597.575905Mb	TraesCS4A03G0761100LC	TraesCS4A02G458500LC	Os06t0112300-01	-	Myosin light chain kinase, smooth muscle	null
	chr4A	597.584053Mb	597.587004Mb	TraesCS4A03G0761200	TraesCS4A02G302300	Os09t0567400-01	-	Histidine-containing phosphotransfer protein	null
	chr4A	597.59696Mb	597.610758Mb	TraesCS4A03G0761300	TraesCS4A02G302400	Os09t0567400-01	-	Histidine-containing phosphotransfer protein	null
	chr4A	597.612603Mb	597.615386Mb	TraesCS4A03G0761400	TraesCS4A02G302500	Os09t0567400-01	-	Histidine-containing phosphotransfer protein	null
	chr4A	597.618182Mb	597.620955Mb	TraesCS4A03G0761500	TraesCS4A02G302600	Os09t0567400-01	-	Histidine-containing phosphotransfer protein	null
	chr4A	597.886223Mb	597.889009Mb	TraesCS4A03G0761600	TraesCS4A02G302700	Os09t0567400-01	-	Histidine-containing phosphotransfer protein	null
	chr4A	597.90304Mb	597.906611Mb	TraesCS4A03G0761700	TraesCS4A02G302800	Os09t0567400-01	-	Histidine-containing phosphotransfer protein	null
	chr4A	597.92739Mb	597.930179Mb	TraesCS4A03G0761800	TraesCS4A02G302900	Os09t0567400-01	-	Histidine-containing phosphotransfer protein	null
	chr4A	597.948061Mb	597.950981Mb	TraesCS4A03G0761900LC	TraesCS4A02G458600LC	Os06t0112400-01	-	Histidine-containing phosphotransfer protein	null
	chr4A	597.994756Mb	597.997566Mb	TraesCS4A03G0762000	TraesCS4A02G303000	Os09t0567400-01	-	Histidine-containing phosphotransfer protein	null
	chr4A	598.015632Mb	598.018562Mb	TraesCS4A03G0762100LC	TraesCS4A02G458700LC	.	-	Histidine-containing phosphotransfer protein	null
	chr4A	598.058288Mb	598.061847Mb	TraesCS4A03G0762200	TraesCS4A02G303100	Os09t0567400-01	-	Histidine-containing phosphotransfer protein	null
	chr4A	598.083932Mb	598.08661Mb	TraesCS4A03G0762300	TraesCS4A02G303200	Os09t0567400-01	-	Histidine-containing phosphotransfer protein	null
	chr4A	598.15694Mb	598.160297Mb	TraesCS4A03G0762400	TraesCS4A02G303300	Os09t0567400-01	+	Monodehydroascorbate reductase	PF07992: Pyridine nucleotide-disulphide oxidoreductase
	chr4A	598.160519Mb	598.164895Mb	TraesCS4A03G0762500	TraesCS4A02G303400	Os09t0567300-01	+	Aldo-keto reductase/ oxidoreductase	PF00248: Aldo/keto reductase family
	chr4A	598.161866Mb	598.162267Mb	TraesCS4A03G0762600LC	TraesCS4A02G458800LC	Os06t0112700-00	-	Bromodomain-containing protein 7	null
	chr4A	598.181531Mb	598.182004Mb	TraesCS4A03G0762700LC	TraesCS4A02G458900LC	.	+	post-illumination chlorophyll fluorescence increase	null
	chr4A	598.182845Mb	598.183909Mb	TraesCS4A03G0762800LC	TraesCS4A02G459000LC	.	+	Disease resistance protein	null
	chr4A	598.187231Mb	598.190702Mb	TraesCS4A03G0762900	TraesCS4A02G303500	Os09t0567366-01	+	Histidine-containing phosphotransfer protein	PF01627: Hpt domain
	chr4A	598.308302Mb	598.308937Mb	TraesCS4A03G0763000	TraesCS4A02G303600	Os09t0567400-01	+	GDSL esterase/lipase	PF00657: GDSL-like Lipase/Acylhydrolase
	chr4A	598.325823Mb	598.33499Mb	TraesCS4A03G0763100LC	TraesCS4A02G459100LC	Os06t0112700-00	-	Fatty acyl-CoA reductase	PF07993: Male sterility protein; PF03015: Male sterility protein
	chr4A	598.348755Mb	598.349183Mb	TraesCS4A03G0763200LC	TraesCS4A02G459200LC	Os06t0112700-00	-	Proline--tRNA ligase	null
	chr4A	598.397078Mb	598.399836Mb	TraesCS4A03G0763300	TraesCSU02G060300	.	+	Histidine-containing phosphotransfer protein	PF01627: Hpt domain
	chr4A	598.408878Mb	598.410716Mb	TraesCS4A03G0763400	TraesCS4A02G303900	.	+	3-ketoacyl-CoA synthase	PF08392: FAE1/Type III polyketide synthase-like protein; PF08541: 3-Oxoacyl-[acyl-carrier-protein (ACP)] synthase III C terminal
	chr4A	598.41733Mb	598.419234Mb	TraesCS4A03G0763500	TraesCS4A02G304000	.	+	HXXXD-type acyl-transferase family protein, putative	PF02458: Transferase family
	chr4A	598.445049Mb	598.447922Mb	TraesCS4A03G0763600	TraesCS4A02G304100	.	+	Histidine-containing phosphotransfer protein	PF01627: Hpt domain
	chr4A	598.460336Mb	598.463362Mb	TraesCS4A03G0763700	TraesCS4A02G304200	Os09t0567400-01	-	Histidine-containing phosphotransfer protein	null
	chr4A	598.545729Mb	598.549431Mb	TraesCS4A03G0763800	TraesCS4A02G304300	Os09t0567400-01	+	GDSL esterase/lipase	PF00657: GDSL-like Lipase/Acylhydrolase
	chr4A	598.57729Mb	598.57794Mb	TraesCS4A03G0763900LC	TraesCS4A02G460200LC	.	-	RNA-directed DNA polymerase (Reverse transcriptase)-related family protein	null
	chr4A	598.578298Mb	598.578675Mb	TraesCS4A03G0764000LC	TraesCS4A02G460300LC	.	-	LINE-1 reverse transcriptase like	PF00078: Reverse transcriptase (RNA-dependent DNA polymerase)
	chr4A	598.579218Mb	598.579856Mb	TraesCS4A03G0764100LC	TraesCS4A02G460400LC	.	-	Retrotransposon protein, putative, unclassified	null
	chr4A	598.591591Mb	598.592127Mb	TraesCS4A03G0764200LC	TraesCS4A02G460500LC	.	+	Retrovirus-related Pol polyprotein from transposon TNT 1-94	PF13961: Domain of unknown function (DUF4219); PF14223: gag-polypeptide of LTR copia-type
	chr4A	598.592457Mb	598.594142Mb	TraesCS4A03G0764300LC	TraesCS4A02G460600LC	.	+	Retrovirus-related Pol polyprotein from transposon TNT 1-94	PF13976: GAG-pre-integrase domain; PF00665: Integrase core domain
	chr4A	598.594272Mb	598.595399Mb	TraesCS4A03G0764400LC	TraesCS4A02G460700LC	.	+	Retrovirus-related Pol polyprotein from transposon TNT 1-94	PF07727: Reverse transcriptase (RNA-dependent DNA polymerase)
	chr4A	598.595408Mb	598.595995Mb	TraesCS4A03G0764500LC	TraesCS4A02G460800LC	.	+	Retrovirus-related Pol polyprotein from transposon TNT 1-94	null
	chr4A	598.596508Mb	598.596927Mb	TraesCS4A03G0764600LC	TraesCS4A02G460900LC	.	+	IQ-domain 29	null
	chr4A	598.657745Mb	598.662206Mb	TraesCS4A03G0764700	TraesCS4A02G304400	Os09t0567800-00	+	Fatty acyl-CoA reductase	PF07993: Male sterility protein; PF03015: Male sterility protein
	chr4A	598.702596Mb	598.708831Mb	TraesCS4A03G0764800	TraesCS4A02G304500	Os09t0567500-01	+	Protein HIRA	PF00400: WD domain, G-beta repeat; PF07569: TUP1-like enhancer of split
	chr4A	598.707952Mb	598.70865Mb	TraesCS4A03G0764900LC	TraesCS4A02G461000LC	.	-	Tubby-like F-box protein	null
	chr4A	598.708747Mb	598.713317Mb	TraesCS4A03G0765000	TraesCS4A02G304600	Os09t0567700-01	-	GDSL esterase/lipase	PF00657: GDSL-like Lipase/Acylhydrolase
	chr4A	598.723236Mb	598.72376Mb	TraesCS4A03G0765100LC	TraesCS4A02G461100LC	.	-	Retrotransposon protein, putative, unclassified	null
	chr4A	598.739548Mb	598.740369Mb	TraesCS4A03G0765200LC	TraesCS4A02G461200LC	.	-	RNA-directed DNA polymerase (reverse transcriptase)-related family protein	PF13966: zinc-binding in reverse transcriptase
	chr4A	598.759402Mb	598.761042Mb	TraesCS4A03G0765300LC	TraesCS4A02G461300LC	.	+	Fatty acid hydroxylase superfamily protein	PF04116: Fatty acid hydroxylase superfamily
	chr4A	598.763131Mb	598.763583Mb	TraesCS4A03G0765400LC	TraesCS4A02G461400LC	.	+	Retrovirus-related Pol polyprotein from transposon TNT 1-94	PF14244: gag-polypeptide of LTR copia-type
	chr4A	598.763737Mb	598.764168Mb	TraesCS4A03G0765500LC	TraesCS4A02G461500LC	.	+	Synaptic functional regulator FMR1	null
	chr4A	598.813643Mb	598.813843Mb	TraesCS4A03G0765600LC	TraesCS4A02G461600LC	.	+	O-phosphoseryl-tRNA(Sec) selenium transferase	null
	chr4A	598.86585Mb	598.866468Mb	TraesCS4A03G0765700LC	TraesCS4A02G461700LC	.	-	formin homology 2 domain-containing protein / FH2 domain-containing protein	null
	chr4A	598.870676Mb	598.871514Mb	TraesCS4A03G0765800LC	TraesCS4A02G461800LC	.	+	Fatty acid hydroxylase superfamily protein	PF12076: WAX2 C-terminal domain
	chr4A	598.899833Mb	598.901929Mb	TraesCS4A03G0765900LC	TraesCS4A02G461900LC	.	-	Protein FAR1-RELATED SEQUENCE 5	PF03101: FAR1 DNA-binding domain; PF10551: MULE transposase domain
	chr4A	599.180723Mb	599.182146Mb	TraesCS4A03G0766000LC	TraesCS4A02G462000LC	.	+	3-ketoacyl-CoA synthase	PF08392: FAE1/Type III polyketide synthase-like protein; PF08541: 3-Oxoacyl-[acyl-carrier-protein (ACP)] synthase III C terminal
	chr4A	599.201326Mb	599.202215Mb	TraesCS4A03G0766100	TraesCS4A02G304700	Os09t0567700-01	-	GDSL esterase/lipase	PF00657: GDSL-like Lipase/Acylhydrolase
	chr4A	599.270644Mb	599.271731Mb	TraesCS4A03G0766200LC	TraesCS4A02G462100LC	.	-	3-dehydroquinate synthase	null
	chr4A	599.27411Mb	599.274448Mb	TraesCS4A03G0766300LC	TraesCS4A02G462200LC	.	-	Doublesex- and mab-3-related transcription factor 1	null
	chr4A	599.278931Mb	599.279779Mb	TraesCS4A03G0766400	TraesCS4A02G304800	.	-	F-box domain containing protein	null
	chr4A	599.294808Mb	599.295368Mb	TraesCS4A03G0766500LC	TraesCS4A02G462300LC	.	+	Aminotransferase-like, plant mobile domain-containing protein	null
	chr4A	599.325194Mb	599.326349Mb	TraesCS4A03G0766600LC	TraesCS4A02G462400LC	.	-	Protein FAR1-RELATED SEQUENCE 5	PF03101: FAR1 DNA-binding domain
	chr4A	599.326367Mb	599.326624Mb	TraesCS4A03G0766700LC	TraesCS4A02G462500LC	.	-	Protein FAR1-RELATED SEQUENCE 5	null
	chr4A	599.328793Mb	599.330484Mb	TraesCS4A03G0766800LC	TraesCS4A02G462510LC	.	-	null	null
	chr4A	599.341768Mb	599.342355Mb	TraesCS4A03G0766900LC	TraesCS4A02G462600LC	.	+	3-dehydroquinate dehydratase	null
	chr4A	599.366757Mb	599.367065Mb	TraesCS4A03G0767000LC	TraesCS4A02G462700LC	.	-	Protein FAR1-RELATED SEQUENCE 5	PF10551: MULE transposase domain
	chr4A	599.370751Mb	599.371107Mb	TraesCS4A03G0767100	TraesCS4A02G305000	.	-	acetyl Co-enzyme a carboxylase carboxyltransferase alpha subunit	PF12442: Protein of unknown function (DUF3681)
	chr4A	599.372383Mb	599.372991Mb	TraesCS4A03G0767200LC	TraesCS4A02G462800LC	.	-	histone acetyltransferase of the CBP family 4	null
	chr4A	599.373465Mb	599.373818Mb	TraesCS4A03G0767300LC	TraesCS4A02G462900LC	.	-	NAD(P)H dehydrogenase B1	null
	chr4A	599.375143Mb	599.375529Mb	TraesCS4A03G0767400	TraesCS4A02G305100	.	-	PP2C protein (Clade A protein phosphatases type 2C)	PF12442: Protein of unknown function (DUF3681)
	chr4A	599.382607Mb	599.383586Mb	TraesCS4A03G0767500LC	TraesCS4A02G463000LC	.	+	Retrovirus-related Pol polyprotein from transposon TNT 1-94	PF07727: Reverse transcriptase (RNA-dependent DNA polymerase)
	chr4A	599.435719Mb	599.436096Mb	TraesCS4A03G0767600	TraesCS4A02G305200	.	+	Voltage-dependent calcium channel gamma-3 subunit	PF12442: Protein of unknown function (DUF3681)
	chr4A	599.439043Mb	599.43927Mb	TraesCS4A03G0767700LC	TraesCS4A02G463100LC	.	+	Endonuclease/exonuclease/phosphatase family protein	null
	chr4A	599.51803Mb	599.519085Mb	TraesCS4A03G0767800LC	TraesCS4A02G463200LC	.	+	Transposon protein, putative, CACTA, En/Spm sub-class	PF13963: Transposase-associated domain
	chr4A	599.51968Mb	599.521452Mb	TraesCS4A03G0767900LC	TraesCS4A02G463300LC	Os06t0109400-01	+	Transposon protein, putative, CACTA, En/Spm sub-class	PF13960: Domain of unknown function (DUF4218); PF13952: Domain of unknown function (DUF4216)
	chr4A	599.547418Mb	599.547717Mb	TraesCS4A03G0768000LC	TraesCS4A02G463400LC	.	-	Epoxyqueuosine reductase	PF12442: Protein of unknown function (DUF3681)
	chr4A	599.708654Mb	599.711591Mb	TraesCS4A03G0768100	TraesCS4A02G305300	.	-	Ribosomal protein	PF00687: Ribosomal protein L1p/L10e family
	chr4A	599.712102Mb	599.716247Mb	TraesCS4A03G0768200	TraesCS4A02G305400	.	-	R3h domain containing protein, putative	PF01424: R3H domain; PF12752: SUZ domain
	chr4A	599.722082Mb	599.723449Mb	TraesCS4A03G0768300	TraesCS4A02G305500	Os09t0568000-01	-	Leucine-rich repeat receptor-like protein kinase family protein	PF00560: Leucine Rich Repeat; PF13855: Leucine rich repeat
	chr4A	599.723492Mb	599.725033Mb	TraesCS4A03G0768400	TraesCS4A02G305600	.	-	Leucine-rich repeat receptor-like protein kinase family protein	PF08263: Leucine rich repeat N-terminal domain; PF13855: Leucine rich repeat; PF00560: Leucine Rich Repeat
	chr4A	599.725983Mb	599.727072Mb	TraesCS4A03G0768500LC	TraesCS4A02G463500LC	.	-	Receptor protein kinase, putative	PF00069: Protein kinase domain
	chr4A	599.728146Mb	599.728856Mb	TraesCS4A03G0768600	TraesCS4A02G305700	.	-	Leucine-rich repeat receptor-like protein kinase family protein	PF13855: Leucine rich repeat; PF00560: Leucine Rich Repeat
	chr4A	599.729055Mb	599.730008Mb	TraesCS4A03G0768700	TraesCS4A02G305800	.	-	Leucine-rich repeat receptor-like protein kinase family protein	PF08263: Leucine rich repeat N-terminal domain; PF13855: Leucine rich repeat
	chr4A	599.734988Mb	599.735737Mb	TraesCS4A03G0768800LC	TraesCS4A02G463600LC	.	-	Unknown protein	null
	chr4A	599.782669Mb	599.785976Mb	TraesCS4A03G0768900	TraesCS4A02G305900	.	-	Leucine-rich repeat receptor-like protein kinase family protein	PF08263: Leucine rich repeat N-terminal domain; PF13516: Leucine Rich repeat; PF13855: Leucine rich repeat; PF00560: Leucine Rich Repeat
	chr4A	599.81538Mb	599.81627Mb	TraesCS4A03G0769000	TraesCS4A02G306000	.	-	Leucine-rich repeat receptor-like protein kinase family protein	PF00560: Leucine Rich Repeat; PF13855: Leucine rich repeat
	chr4A	599.823922Mb	599.827166Mb	TraesCS4A03G0769100	TraesCS4A02G306100	.	-	Leucine-rich repeat receptor-like protein kinase family protein	PF08263: Leucine rich repeat N-terminal domain; PF00560: Leucine Rich Repeat; PF13855: Leucine rich repeat
	chr4A	599.841498Mb	599.844286Mb	TraesCS4A03G0769200	TraesCS4A02G306200	.	+	Leucine-rich repeat receptor-like protein kinase family protein	PF12819: Carbohydrate-binding protein of the ER; PF13855: Leucine rich repeat
	chr4A	599.848453Mb	599.850016Mb	TraesCS4A03G0769300	TraesCS4A02G306300	.	+	Sulfate adenylyltransferase subunit 2	null
	chr4A	599.850732Mb	599.853219Mb	TraesCS4A03G0769400	TraesCS4A02G306400	Os09t0568100-00	-	Nuclear transcription factor Y subunit B	PF00808: Histone-like transcription factor (CBF/NF-Y) and archaeal histone
	chr4A	599.868358Mb	599.871457Mb	TraesCS4A03G0769500	TraesCS4A02G306500	Os09t0568200-01	+	Ubiquitin	PF00240: Ubiquitin family; PF01020: Ribosomal L40e family
	chr4A	599.93885Mb	599.939191Mb	TraesCS4A03G0769600LC	TraesCS4A02G463700LC	.	-	HAT dimerization domain-containing protein	null
	chr4A	599.950866Mb	599.957188Mb	TraesCS4A03G0769700LC	TraesCS4A02G463800LC	Os06t0109100-00	+	Mannose-binding lectin superfamily protein	null
	chr4A	599.962779Mb	599.963504Mb	TraesCS4A03G0769800LC	TraesCS4A02G463900LC	Os06t0109100-00	-	Germin-like protein	PF00190: Cupin
	chr4A	599.964106Mb	599.964749Mb	TraesCS4A03G0769900	TraesCS4A02G306600	.	+	Germin-like protein	PF00190: Cupin
	chr4A	599.977734Mb	599.978245Mb	TraesCS4A03G0770000	TraesCS4A02G306700	Os09t0568600-00	+	Germin-like protein	PF00190: Cupin
	chr4A	599.98589Mb	599.986539Mb	TraesCS4A03G0770100	TraesCS4A02G306800	Os09t0568600-00	+	Germin-like protein	PF00190: Cupin
	chr4A	599.988266Mb	599.988879Mb	TraesCS4A03G0770200	TraesCS4A02G306900	Os09t0568700-01	-	Germin-like protein	PF00190: Cupin
	chr4A	599.993405Mb	600.001411Mb	TraesCS4A03G0770300LC	TraesCS4A02G464000LC	.	-	zinc knuckle (CCHC-type) family protein	null
	chr4A	600.001796Mb	600.002428Mb	TraesCS4A03G0770400	TraesCS4A02G307000	Os09t0568700-01	-	Germin-like protein	PF00190: Cupin
	chr4A	600.003969Mb	600.005093Mb	TraesCS4A03G0770500	TraesCS4A02G307100	Os09t0568600-00	-	40S ribosomal protein S25, putative	PF03297: S25 ribosomal protein
	chr4A	600.006619Mb	600.006828Mb	TraesCS4A03G0770600LC	TraesCS4A02G464100LC	Os06t0109300-01	+	LINE-1 reverse transcriptase-like protein	PF00078: Reverse transcriptase (RNA-dependent DNA polymerase)
	chr4A	600.007711Mb	600.007989Mb	TraesCS4A03G0770700LC	TraesCS4A02G464200LC	Os06t0109200-01	+	Retrotransposon protein, putative, unclassified	null
	chr4A	600.008027Mb	600.00886Mb	TraesCS4A03G0770800LC	TraesCS4A02G464300LC	Os06t0109100-00	+	Retrotransposon protein, putative, unclassified	PF13966: zinc-binding in reverse transcriptase
	chr4A	600.050082Mb	600.055883Mb	TraesCS4A03G0770900	TraesCS4A02G307200	Os09t0568800-01	-	Hexosyltransferase	null
	chr4A	600.065798Mb	600.066418Mb	TraesCS4A03G0771000LC	TraesCS4A02G464400LC	.	-	Glutathione S-transferase T3	null
	chr4A	600.083416Mb	600.08713Mb	TraesCS4A03G0771100	TraesCS4A02G307300	.	+	F1F0-ATPase inhibitor protein	null
	chr4A	600.090498Mb	600.091494Mb	TraesCS4A03G0771200	TraesCS4A02G307400	Os09t0568900-01	+	Dirigent protein	PF01419: Jacalin-like lectin domain
	chr4A	600.098641Mb	600.099219Mb	TraesCS4A03G0771300LC	TraesCS4A02G464500LC	.	-	LINE-1 reverse transcriptase like	null
	chr4A	600.102614Mb	600.104938Mb	TraesCS4A03G0771400LC	TraesCS4A02G464600LC	.	-	Retrovirus-related Pol polyprotein from transposon TNT 1-94	PF07727: Reverse transcriptase (RNA-dependent DNA polymerase)
	chr4A	600.111177Mb	600.111915Mb	TraesCS4A03G0771500LC	TraesCS4A02G464700LC	.	+	Protein O-linked-mannose beta-1,4-N-acetylglucosaminyltransferase 2	PF04577: Protein of unknown function (DUF563)
	chr4A	600.117333Mb	600.123324Mb	TraesCS4A03G0771600	TraesCS4A02G307500	.	+	Receptor protein kinase, putative	PF08263: Leucine rich repeat N-terminal domain; PF13855: Leucine rich repeat; PF00560: Leucine Rich Repeat; PF00069: Protein kinase domain
	chr4A	600.14612Mb	600.147157Mb	TraesCS4A03G0771700	TraesCS4A02G307600	.	+	Cytochrome P450 family protein, expressed	PF00067: Cytochrome P450
	chr4A	600.14716Mb	600.147657Mb	TraesCS4A03G0771800	TraesCS4A02G307700	.	+	Cytochrome P450 family protein, expressed	PF00067: Cytochrome P450
	chr4A	600.164475Mb	600.166556Mb	TraesCS4A03G0771900	TraesCS4A02G307800	.	+	Haloacid dehalogenase-like hydrolase superfamily protein	PF13419: Haloacid dehalogenase-like hydrolase
	chr4A	600.172488Mb	600.17647Mb	TraesCS4A03G0772000	TraesCS4A02G307900	Os09t0569000-01	+	Beta-amylase	PF01373: Glycosyl hydrolase family 14
	chr4A	600.496468Mb	600.497067Mb	TraesCS4A03G0772100	TraesCS4A02G308000	Os09t0569200-01	-	DNA-directed RNA polymerase subunit	null
	chr4A	600.498064Mb	600.498634Mb	TraesCS4A03G0772200LC	TraesCS4A02G464800LC	.	-	Creatine kinase M-type	null
	chr4A	600.502176Mb	600.502949Mb	TraesCS4A03G0772300LC	TraesCS4A02G464900LC	.	-	Transposon protein, putative, CACTA, En/Spm sub-class	PF13952: Domain of unknown function (DUF4216)
	chr4A	600.503473Mb	600.504738Mb	TraesCS4A03G0772400LC	TraesCS4A02G465000LC	.	-	Transposon protein, putative, CACTA, En/Spm sub-class	PF02992: Transposase family tnp2; PF13960: Domain of unknown function (DUF4218)
	chr4A	600.504919Mb	600.505335Mb	TraesCS4A03G0772500LC	TraesCS4A02G465100LC	.	-	Transposon protein, putative, CACTA, En/Spm sub-class	null
	chr4A	600.526364Mb	600.52975Mb	TraesCS4A03G0772600	TraesCS4A02G308100	.	-	Queuine tRNA-ribosyltransferase	PF01702: Queuine tRNA-ribosyltransferase
	chr4A	600.570672Mb	600.571019Mb	TraesCS4A03G0772700LC	TraesCS4A02G465200LC	.	-	Retrovirus-related Pol polyprotein from transposon TNT 1-94	PF07727: Reverse transcriptase (RNA-dependent DNA polymerase)
	chr4A	600.854354Mb	600.861993Mb	TraesCS4A03G0772800	TraesCS4A02G308200	.	+	ABC transporter G family member	PF00005: ABC transporter; PF01061: ABC-2 type transporter
	chr4A	600.884814Mb	600.885053Mb	TraesCS4A03G0772900LC	TraesCS4A02G465300LC	.	+	ATP-dependent Clp protease proteolytic subunit	null
	chr4A	600.906367Mb	600.91343Mb	TraesCS4A03G0773000	TraesCS4A02G308300	.	+	NBS-LRR disease resistance protein-like protein	PF00931: NB-ARC domain; PF13299: Cleavage and polyadenylation factor 2 C-terminal
	chr4A	600.914948Mb	600.918622Mb	TraesCS4A03G0773100	TraesCS4A02G308400	Os09t0569400-01	-	Sn1-specific diacylglycerol lipase alpha	PF03893: Lipase 3 N-terminal region; PF01764: Lipase (class 3)
	chr4A	600.930937Mb	600.931451Mb	TraesCS4A03G0773200	TraesCS4A02G308500	Os09t0569300-01	+	Endosperm transfer cell specific PR9	null
	chr4A	600.938851Mb	600.939105Mb	TraesCS4A03G0773300LC	TraesCS4A02G465400LC	.	+	Retrotransposon protein, putative, unclassified	null
	chr4A	601.025115Mb	601.027182Mb	TraesCS4A03G0773400LC	TraesCS4A02G465500LC	.	+	Cytochrome P450 family protein, expressed	PF00067: Cytochrome P450
	chr4A	601.048153Mb	601.050234Mb	TraesCS4A03G0773500	TraesCS4A02G308600	.	-	Cytochrome P450 family protein, expressed	PF00067: Cytochrome P450
	chr4A	601.059406Mb	601.060975Mb	TraesCS4A03G0773600	TraesCS4A02G308700	.	+	2-oxoglutarate (2OG) and Fe(II)-dependent oxygenase superfamily protein	PF14226: non-haem dioxygenase in morphine synthesis N-terminal; PF03171: 2OG-Fe(II) oxygenase superfamily
	chr4A	601.06845Mb	601.071117Mb	TraesCS4A03G0773700	TraesCS4A02G308800	.	-	Cytochrome P450	PF00067: Cytochrome P450
	chr4A	601.071634Mb	601.073424Mb	TraesCS4A03G0773800	TraesCS4A02G308900	.	+	Glycosyltransferase	PF00201: UDP-glucoronosyl and UDP-glucosyl transferase
	chr4A	601.104986Mb	601.106639Mb	TraesCS4A03G0773900	TraesCS4A02G309000	.	-	Glycosyltransferase	PF00201: UDP-glucoronosyl and UDP-glucosyl transferase
	chr4A	601.129102Mb	601.129551Mb	TraesCS4A03G0774000LC	TraesCS4A02G465600LC	.	-	serine/arginine-rich splicing factor-like protein, putative	null
	chr4A	601.167233Mb	601.17084Mb	TraesCS4A03G0774100LC	TraesCS4A02G465700LC	.	+	F-box family protein	null
	chr4A	601.176783Mb	601.179498Mb	TraesCS4A03G0774200	TraesCS4A02G309100	.	+	F-box family protein	PF12937: F-box-like
	chr4A	601.258921Mb	601.259331Mb	TraesCS4A03G0774300LC	TraesCS4A02G465800LC	.	-	THO complex subunit 4	null
	chr4A	601.261614Mb	601.262142Mb	TraesCS4A03G0774400LC	TraesCS4A02G465900LC	.	-	enolase (DUF1399)	null
	chr4A	601.268697Mb	601.269602Mb	TraesCS4A03G0774500LC	TraesCS4A02G466000LC	.	-	Transposon protein, putative, CACTA, En/Spm sub-class	PF02992: Transposase family tnp2
	chr4A	601.30963Mb	601.311123Mb	TraesCS4A03G0774600LC	TraesCS4A02G466100LC	.	-	Brefeldin A-inhibited guanine nucleotide-exchange protein 1	null
	chr4A	601.408254Mb	601.447748Mb	TraesCS4A03G0774700	TraesCS4A02G309200	.	-	receptor kinase 1	PF00069: Protein kinase domain; PF00635: MSP (Major sperm protein) domain
	chr4A	601.515295Mb	601.515771Mb	TraesCS4A03G0774800LC	TraesCS4A02G466200LC	.	+	NBS-LRR-like resistance protein	null
	chr4A	601.518577Mb	601.519377Mb	TraesCS4A03G0774900LC	TraesCS4A02G466300LC	.	+	NBS-LRR-like resistance protein	null
	chr4A	601.546739Mb	601.548332Mb	TraesCS4A03G0775000LC	TraesCS4A02G466400LC	.	+	Kynureninase 1	null
	chr4A	601.588947Mb	601.590074Mb	TraesCS4A03G0775100	TraesCS4A02G309300	.	+	Cysteine protease-like protein	PF08246: Cathepsin propeptide inhibitor domain (I29); PF00112: Papain family cysteine protease
	chr4A	601.592276Mb	601.597188Mb	TraesCS4A03G0775200LC	TraesCS4A02G466500LC	.	-	Retrovirus-related Pol polyprotein from transposon TNT 1-94	PF13961: Domain of unknown function (DUF4219); PF14223: gag-polypeptide of LTR copia-type; PF13976: GAG-pre-integrase domain; PF00665: Integrase core domain; PF07727: Reverse transcriptase (RNA-dependent DNA polymerase)
	chr4A	601.63554Mb	601.636475Mb	TraesCS4A03G0775300LC	TraesCS4A02G466600LC	.	+	NBS-LRR disease resistance protein	PF00931: NB-ARC domain
	chr4A	601.636482Mb	601.637825Mb	TraesCS4A03G0775400LC	TraesCS4A02G466700LC	.	+	NBS-LRR-like resistance protein	null
	chr4A	601.645477Mb	601.646376Mb	TraesCS4A03G0775500	TraesCS4A02G309400	.	+	2-oxoglutarate (2OG) and Fe(II)-dependent oxygenase superfamily protein	PF14226: non-haem dioxygenase in morphine synthesis N-terminal; PF03171: 2OG-Fe(II) oxygenase superfamily
	chr4A	601.65246Mb	601.654781Mb	TraesCS4A03G0775600	TraesCS4A02G309500	.	+	NBS-LRR disease resistance protein	PF00931: NB-ARC domain
	chr4A	601.654794Mb	601.657059Mb	TraesCS4A03G0775700	TraesCS4A02G309600	.	+	NBS-LRR-like resistance protein	PF00931: NB-ARC domain
	chr4A	601.661936Mb	601.662286Mb	TraesCS4A03G0775800LC	TraesCS4A02G466800LC	.	+	Retrovirus-related Pol polyprotein from transposon TNT 1-94	PF00665: Integrase core domain
	chr4A	601.667657Mb	601.669999Mb	TraesCS4A03G0775900LC	TraesCS4A02G466900LC	.	+	Ypt/Rab-GAP domain of gyp1p superfamily protein	null
	chr4A	601.673446Mb	601.674237Mb	TraesCS4A03G0776000LC	TraesCS4A02G467000LC	.	-	transmembrane protein, putative (DUF594)	PF04578: Protein of unknown function, DUF594
	chr4A	601.674271Mb	601.675525Mb	TraesCS4A03G0776100LC	TraesCS4A02G467100LC	.	-	transmembrane protein, putative (DUF594)	PF13968: Domain of unknown function (DUF4220)
	chr4A	601.679522Mb	601.68109Mb	TraesCS4A03G0776200	TraesCS4A02G309700	.	-	Disease resistance protein RGA2	PF08224: Domain of unknown function (DUF1719)
	chr4A	601.691059Mb	601.691349Mb	TraesCS4A03G0776300LC	TraesCS4A02G467200LC	.	-	Cysteine protease, putative	PF00112: Papain family cysteine protease
	chr4A	601.728304Mb	601.731627Mb	TraesCS4A03G0776400LC	TraesCS4A02G467300LC	.	+	U-box domain-containing protein 7	null
	chr4A	601.732536Mb	601.732982Mb	TraesCS4A03G0776500	TraesCS4A02G309800	.	+	nucleolar-like protein	null
	chr4A	601.809869Mb	601.81215Mb	TraesCS4A03G0776600	TraesCS4A02G309900	.	+	Wall-associated receptor kinase 2	PF13947: Wall-associated receptor kinase galacturonan-binding
	chr4A	601.813752Mb	601.817505Mb	TraesCS4A03G0776700	TraesCS4A02G310100	.	+	Receptor-like protein kinase	PF13947: Wall-associated receptor kinase galacturonan-binding; PF00069: Protein kinase domain
	chr4A	601.822972Mb	601.82721Mb	TraesCS4A03G0776800	TraesCS4A02G310200	.	+	Disease resistance protein (NBS-LRR class) family	PF00931: NB-ARC domain
	chr4A	601.843525Mb	601.845849Mb	TraesCS4A03G0776900LC	TraesCS4A02G467400LC	.	-	Pol polyprotein	PF03732: Retrotransposon gag protein; PF08284: Retroviral aspartyl protease; PF00078: Reverse transcriptase (RNA-dependent DNA polymerase)
	chr4A	601.845982Mb	601.846491Mb	TraesCS4A03G0777000LC	TraesCS4A02G467500LC	.	-	DEAD-box ATP-dependent RNA helicase 51	null
	chr4A	601.852844Mb	601.853206Mb	TraesCS4A03G0777100LC	TraesCS4A02G467600LC	.	+	Capsular polysaccharide biosynthesis protein CapD	null
	chr4A	602.025351Mb	602.025932Mb	TraesCS4A03G0777200LC	TraesCS4A02G467700LC	.	-	Retrovirus-related Pol polyprotein from transposon TNT 1-94	null
	chr4A	602.027677Mb	602.028393Mb	TraesCS4A03G0777300LC	TraesCS4A02G467800LC	.	+	Retrotransposon protein, putative, unclassified	null
	chr4A	602.035358Mb	602.035768Mb	TraesCS4A03G0777400LC	TraesCS4A02G467900LC	.	-	Retrotransposon protein, putative, unclassified, expressed	null
	chr4A	602.037509Mb	602.037772Mb	TraesCS4A03G0777500LC	TraesCS4A02G468000LC	.	-	Retrotransposon protein, putative, unclassified, expressed	null
	chr4A	602.037847Mb	602.038194Mb	TraesCS4A03G0777600LC	TraesCS4A02G468100LC	.	-	Endonuclease/exonuclease/phosphatase family protein	null
	chr4A	602.038775Mb	602.039476Mb	TraesCS4A03G0777700LC	TraesCS4A02G468110LC	.	-	null	null
	chr4A	602.060663Mb	602.061211Mb	TraesCS4A03G0777800LC	TraesCS4A02G468200LC	.	-	DNA topoisomerase	null
	chr4A	602.19615Mb	602.198017Mb	TraesCS4A03G0777900	TraesCS4A02G310400	.	+	ACT domain-containing protein	null
	chr4A	602.219549Mb	602.220798Mb	TraesCS4A03G0778000LC	TraesCS4A02G468300LC	.	+	U-box domain-containing protein 33	null
	chr4A	602.246485Mb	602.255216Mb	TraesCS4A03G0778100LC	TraesCS4A02G468400LC	.	+	Kinase family protein	PF00069: Protein kinase domain
	chr4A	602.253351Mb	602.253572Mb	TraesCS4A03G0778200	TraesCS4A02G310500	Os09t0570900-01	+	Powder tolerance-related protein	null
	chr4A	602.261969Mb	602.262938Mb	TraesCS4A03G0778300LC	TraesCS4A02G468500LC	.	+	CASP-like protein	PF04535: Domain of unknown function (DUF588)
	chr4A	602.268101Mb	602.268319Mb	TraesCS4A03G0778400LC	TraesCS4A02G468600LC	.	-	Albino or Glassy Yellow 1	null
	chr4A	602.268444Mb	602.268743Mb	TraesCS4A03G0778500LC	TraesCS4A02G468700LC	.	-	F-box/RNI-like superfamily protein	null
	chr4A	602.28536Mb	602.288Mb	TraesCS4A03G0778600	TraesCS4A02G310600	.	-	PsbP-like protein 1	PF01789: PsbP
	chr4A	602.289738Mb	602.293611Mb	TraesCS4A03G0778700	TraesCS4A02G310700	.	+	C2H2-like zinc finger protein, putative	null
	chr4A	602.294767Mb	602.295597Mb	TraesCS4A03G0778800LC	TraesCS4A02G468800LC	.	+	Short-chain dehydrogenase TIC 32	null
	chr4A	602.295656Mb	602.296854Mb	TraesCS4A03G0778900	TraesCS4A02G310800	Os09t0570200-02	-	Protein kinase, putative	PF00069: Protein kinase domain
	chr4A	602.301134Mb	602.302897Mb	TraesCS4A03G0779000	TraesCS4A02G310900	.	-	F-box family protein	PF03478: Protein of unknown function (DUF295)
	chr4A	602.304399Mb	602.305206Mb	TraesCS4A03G0779100LC	TraesCS4A02G468900LC	.	+	Short-chain dehydrogenase TIC 32, chloroplastic	null
	chr4A	602.311093Mb	602.311467Mb	TraesCS4A03G0779200LC	TraesCS4A02G469000LC	.	-	glutamate receptor 2.6	null
	chr4A	602.318014Mb	602.322183Mb	TraesCS4A03G0779300	TraesCS4A02G311000	.	-	2-oxoglutarate (2OG) and Fe(II)-dependent oxygenase superfamily protein	PF14226: non-haem dioxygenase in morphine synthesis N-terminal; PF03171: 2OG-Fe(II) oxygenase superfamily
	chr4A	602.324735Mb	602.325091Mb	TraesCS4A03G0779400LC	TraesCS4A02G469100LC	.	-	RNA-directed DNA polymerase (reverse transcriptase)-related family protein	PF13966: zinc-binding in reverse transcriptase
	chr4A	602.357972Mb	602.36196Mb	TraesCS4A03G0779500	TraesCS4A02G311100	Os09t0570800-01	-	Poly(A) RNA polymerase GLD2-A	null
	chr4A	602.363025Mb	602.367536Mb	TraesCS4A03G0779600	TraesCS4A02G311200	Os09t0570600-01	-	RING/U-box superfamily protein	PF13920: Zinc finger, C3HC4 type (RING finger)
	chr4A	602.370119Mb	602.374965Mb	TraesCS4A03G0779700	TraesCS4A02G311300	Os09t0570500-01	-	Phosphate transporter	PF07690: Major Facilitator Superfamily
	chr4A	602.376448Mb	602.380183Mb	TraesCS4A03G0779800	TraesCS4A02G311400	Os09t0570400-01	-	Short-chain dehydrogenase/reductase family protein	PF00106: short chain dehydrogenase
	chr4A	602.381119Mb	602.381853Mb	TraesCS4A03G0779900	TraesCS4A02G311500	Os09t0570300-01	+	F-box family protein	PF03478: Protein of unknown function (DUF295)
	chr4A	602.393903Mb	602.394172Mb	TraesCS4A03G0780000	TraesCS4A02G311600	.	-	Histone H2B	PF00125: Core histone H2A/H2B/H3/H4
	chr4A	602.39925Mb	602.402507Mb	TraesCS4A03G0780100	TraesCS4A02G311700	Os09t0570850-00	-	ACT domain-containing protein	PF01842: ACT domain
	chr4A	602.408761Mb	602.411285Mb	TraesCS4A03G0780200	TraesCS4A02G311800	Os09t0570900-01	-	Protein UPSTREAM OF FLC	PF06136: Domain of unknown function (DUF966)
	chr4A	602.416389Mb	602.416757Mb	TraesCS4A03G0780300	TraesCS4A02G311900	Os09t0571000-00	+	Antimicrobial peptide MBP-1 related (LEM1)	null
	chr4A	602.418916Mb	602.419455Mb	TraesCS4A03G0780400	TraesCS4A02G312000	.	+	TRAF-like superfamily protein	null
	chr4A	602.422851Mb	602.425869Mb	TraesCS4A03G0780500	TraesCS4A02G312100	.	-	Hydroxyproline-rich glycoprotein family protein	null
	chr4A	602.442787Mb	602.444927Mb	TraesCS4A03G0780600	TraesCS4A02G312200	.	-	mesoderm induction early response protein	null
	chr4A	602.445626Mb	602.446979Mb	TraesCS4A03G0780700	TraesCS4A02G312300	.	-	Calcium-dependent lipid-binding domain protein	PF00168: C2 domain
	chr4A	602.45135Mb	602.453048Mb	TraesCS4A03G0780800	TraesCS4A02G312400	.	-	AT hook motif DNA-binding family protein	PF03479: Domain of unknown function (DUF296)
	chr4A	602.545796Mb	602.546789Mb	TraesCS4A03G0780900	TraesCS4A02G312500	.	-	LOB domain-containing protein, putative	PF03195: Protein of unknown function DUF260
	chr4A	602.548311Mb	602.550947Mb	TraesCS4A03G0781000	TraesCS4A02G312600	.	+	Peptidyl-prolyl cis-trans isomerase	PF00160: Cyclophilin type peptidyl-prolyl cis-trans isomerase/CLD
	chr4A	602.559334Mb	602.560179Mb	TraesCS4A03G0781100LC	TraesCS4A02G469200LC	.	-	3'-N-debenzoyl-2'-deoxytaxol N-benzoyltransferase	PF02458: Transferase family
	chr4A	602.568823Mb	602.569143Mb	TraesCS4A03G0781200LC	TraesCS4A02G469300LC	.	-	NAD(P)H-quinone oxidoreductase chain 4, chloroplastic	null
	chr4A	602.576612Mb	602.577869Mb	TraesCS4A03G0781300	TraesCS4A02G312700	Os09t0571400-01	+	Aquaporin-like protein	PF00230: Major intrinsic protein
	chr4A	602.584932Mb	602.593544Mb	TraesCS4A03G0781400	TraesCS4A02G312800	Os03t0861300-01	+	Disease resistance protein (NBS-LRR class) family	PF00931: NB-ARC domain
	chr4A	602.607918Mb	602.613661Mb	TraesCS4A03G0781500	TraesCS4A02G312900	.	+	Disease resistance protein (NBS-LRR class) family	PF00931: NB-ARC domain
	chr4A	602.609439Mb	602.617259Mb	TraesCS4A03G0781600LC	TraesCS4A02G469310LC	.	-	null	null
	chr4A	602.619719Mb	602.620027Mb	TraesCS4A03G0781700LC	TraesCS4A02G469400LC	.	-	Retrotransposon protein, putative, unclassified	null
	chr4A	602.622247Mb	602.622999Mb	TraesCS4A03G0781800LC	TraesCS4A02G469500LC	.	-	Retrotransposon protein, putative, unclassified	null
	chr4A	602.636395Mb	602.639334Mb	TraesCS4A03G0781900	TraesCS4A02G313100	.	-	Leucine-rich repeat receptor-like protein kinase family protein	PF08263: Leucine rich repeat N-terminal domain; PF12799: Leucine Rich repeats (2 copies); PF13855: Leucine rich repeat; PF00560: Leucine Rich Repeat
	chr4A	602.889258Mb	602.891471Mb	TraesCS4A03G0782000	TraesCS4A02G313200	.	-	Flavin-containing monooxygenase	PF00743: Flavin-binding monooxygenase-like
	chr4A	602.895465Mb	602.895779Mb	TraesCS4A03G0782100LC	TraesCS4A02G469600LC	.	-	Retrotransposon protein, putative, unclassified	null
	chr4A	602.923614Mb	602.924795Mb	TraesCS4A03G0782200LC	TraesCS4A02G469700LC	.	-	Polynucleotidyl transferase, ribonuclease H-like superfamily protein	PF13966: zinc-binding in reverse transcriptase; PF13456: Reverse transcriptase-like
	chr4A	602.95631Mb	602.956684Mb	TraesCS4A03G0782300LC	TraesCS4A02G469800LC	.	-	Lysine-specific demethylase rbr-2	null
	chr4A	602.964937Mb	602.965566Mb	TraesCS4A03G0782400LC	TraesCS4A02G469900LC	.	+	mechanosensitive channel of small conductance-like 5	null
	chr4A	602.964961Mb	602.965515Mb	TraesCS4A03G0782500	TraesCS4A02G313300	.	-	AWPM-19-like membrane family protein	PF05512: AWPM-19-like family
	chr4A	602.977993Mb	602.978535Mb	TraesCS4A03G0782600	TraesCS4A02G313400	.	+	AWPM-19-like membrane family protein	PF05512: AWPM-19-like family
	chr4A	602.986003Mb	603.002866Mb	TraesCS4A03G0782700	TraesCS4A02G313500	.	+	Myosin	PF02736: Myosin N-terminal SH3-like domain; PF00063: Myosin head (motor domain); PF00612: IQ calmodulin-binding motif; PF01843: DIL domain
	chr4A	602.99Mb	602.990865Mb	TraesCS4A03G0782800LC	TraesCSU02G459600LC	.	+	Myosin	PF00063: Myosin head (motor domain)
	chr4A	602.996986Mb	603.00205Mb	TraesCS4A03G0782900LC	TraesCSU02G559500LC	.	+	Myosin	PF01843: DIL domain
	chr4A	603.006529Mb	603.007452Mb	TraesCS4A03G0783000LC	TraesCS4A02G470000LC	.	+	Transcription factor jumonji (jmjC) domain-containing protein	null
	chr4A	603.010633Mb	603.013426Mb	TraesCS4A03G0783100	TraesCS4A02G313600	Os03t0860700-00	+	Ubiquitin-conjugating enzyme E2	PF00179: Ubiquitin-conjugating enzyme
	chr4A	603.013423Mb	603.014742Mb	TraesCS4A03G0783200	TraesCS4A02G313700	.	-	2-oxoglutarate (2OG) and Fe(II)-dependent oxygenase superfamily protein, putative	PF14226: non-haem dioxygenase in morphine synthesis N-terminal; PF03171: 2OG-Fe(II) oxygenase superfamily
	chr4A	603.017335Mb	603.021032Mb	TraesCS4A03G0783300	TraesCS4A02G313800	.	+	B3 domain-containing protein	PF02362: B3 DNA binding domain
	chr4A	603.021757Mb	603.021912Mb	TraesCS4A03G0783400LC	TraesCS4A02G470100LC	.	-	Photosystem II reaction center protein Z	PF01737: YCF9
	chr4A	603.075098Mb	603.075574Mb	TraesCS4A03G0783500LC	TraesCS4A02G470200LC	.	-	LRR receptor-like kinase	null
	chr4A	603.081866Mb	603.082174Mb	TraesCS4A03G0783600LC	TraesCS4A02G470300LC	.	-	Histidinol-phosphate aminotransferase	null
	chr4A	603.117627Mb	603.121477Mb	TraesCS4A03G0783700	TraesCS4A02G313900	.	-	Receptor-like protein kinase	PF08263: Leucine rich repeat N-terminal domain; PF13855: Leucine rich repeat; PF00069: Protein kinase domain
	chr4A	603.297048Mb	603.297383Mb	TraesCS4A03G0783800LC	TraesCS4A02G470400LC	.	-	Proto-oncogene c-Fos	null
	chr4A	603.297531Mb	603.29838Mb	TraesCS4A03G0783900LC	TraesCS4A02G470500LC	.	-	DNA topoisomerase	null
	chr4A	603.503886Mb	603.504913Mb	TraesCS4A03G0784000	TraesCS4A02G314000	.	-	2-oxoglutarate (2OG) and Fe(II)-dependent oxygenase superfamily protein	PF14226: non-haem dioxygenase in morphine synthesis N-terminal; PF03171: 2OG-Fe(II) oxygenase superfamily
	chr4A	603.550275Mb	603.556973Mb	TraesCS4A03G0784100LC	TraesCS4A02G470600LC	.	-	Anthocyanin 5-aromatic acyltransferase	PF02458: Transferase family
	chr4A	603.568385Mb	603.569749Mb	TraesCS4A03G0784200	TraesCS4A02G314100	Os03t0860600-01	+	Anthocyanin 5-aromatic acyltransferase	PF02458: Transferase family
	chr4A	603.574442Mb	603.575056Mb	TraesCS4A03G0784300LC	TraesCS4A02G470700LC	.	+	pentatricopeptide (PPR) repeat-containing protein	null
	chr4A	603.576153Mb	603.576467Mb	TraesCS4A03G0784400LC	TraesCS4A02G470800LC	.	+	calcium-dependent protein kinase 26	null
	chr4A	603.576876Mb	603.577256Mb	TraesCS4A03G0784500LC	TraesCS4A02G470900LC	.	-	Cyclopropane-fatty-acyl-phospholipid synthase	null
	chr4A	603.578719Mb	603.580668Mb	TraesCS4A03G0784600LC	TraesCS4A02G471000LC	.	+	Leucine-rich repeat receptor kinase-like protein	PF13855: Leucine rich repeat; PF07714: Protein tyrosine kinase
	chr4A	603.581044Mb	603.581364Mb	TraesCS4A03G0784700	TraesCS4A02G314200	.	+	Receptor-like kinase	null
	chr4A	603.593646Mb	603.594002Mb	TraesCS4A03G0784800LC	TraesCS4A02G471100LC	.	+	Neutral/alkaline invertase	PF12899: Alkaline and neutral invertase
	chr4A	603.679446Mb	603.681629Mb	TraesCS4A03G0784900	TraesCS4A02G314300	.	+	Disease resistance protein RPM1	PF00931: NB-ARC domain
	chr4A	603.681716Mb	603.682936Mb	TraesCS4A03G0785000LC	TraesCS4A02G471200LC	.	+	Disease resistance protein (CC-NBS-LRR class) family	PF00931: NB-ARC domain
	chr4A	603.684852Mb	603.685217Mb	TraesCS4A03G0785100LC	TraesCS4A02G471300LC	.	-	Retrotransposon protein, putative, unclassified	null
	chr4A	603.685449Mb	603.686491Mb	TraesCS4A03G0785200LC	TraesCS4A02G471400LC	.	-	LINE-1 reverse transcriptase like	null
	chr4A	603.686784Mb	603.687152Mb	TraesCS4A03G0785300LC	TraesCS4A02G471500LC	.	-	Retrotransposon protein, putative, unclassified	null
	chr4A	603.696413Mb	603.696879Mb	TraesCS4A03G0785400LC	TraesCS4A02G471600LC	.	-	Retrotransposon protein, putative, unclassified	null
	chr4A	603.697983Mb	603.69875Mb	TraesCS4A03G0785500LC	TraesCS4A02G471700LC	.	-	DUF4283 domain protein	PF14111: Domain of unknown function (DUF4283)
	chr4A	603.698804Mb	603.699274Mb	TraesCS4A03G0785600LC	TraesCS4A02G471800LC	.	-	Dynein assembly factor 1, axonemal homolog	null
	chr4A	603.733888Mb	603.737794Mb	TraesCS4A03G0785700LC	TraesCS4A02G471900LC	.	-	NBS-LRR-like resistance protein	null
	chr4A	603.743884Mb	603.749146Mb	TraesCS4A03G0785800LC	TraesCS4A02G472000LC	.	-	Disease resistance protein RPM1	null
	chr4A	603.752321Mb	603.756903Mb	TraesCS4A03G0785900	TraesCS4A02G314400	.	-	Disease resistance protein RPM1	PF00931: NB-ARC domain
	chr4A	603.763163Mb	603.764086Mb	TraesCS4A03G0786000	TraesCS4A02G314500	.	+	Ethylene-responsive transcription factor	PF00847: AP2 domain
	chr4A	603.847345Mb	603.847908Mb	TraesCS4A03G0786100	TraesCS4A02G314600	Os03t0860100-01	+	Ethylene-responsive transcription factor	PF00847: AP2 domain
	chr4A	603.985258Mb	603.987544Mb	TraesCS4A03G0786200	TraesCS4A02G315000	.	+	Serine/threonine-protein phosphatase	PF16891: Serine-threonine protein phosphatase N-terminal domain; PF00149: Calcineurin-like phosphoesterase
	chr4A	603.993748Mb	603.995214Mb	TraesCS4A03G0786300LC	TraesCS4A02G472900LC	.	-	S-adenosyl-L-methionine-dependent methyltransferases superfamily protein	PF03141: Putative S-adenosyl-L-methionine-dependent methyltransferase
	chr4A	603.994266Mb	603.994496Mb	TraesCS4A03G0786400LC	TraesCS4A02G473000LC	.	-	S-adenosyl-L-methionine-dependent methyltransferases superfamily protein	null
	chr4A	604.03547Mb	604.037398Mb	TraesCS4A03G0786500	TraesCS4A02G314900	Os03t0859900-01	+	Sugar transporter, putative	PF00083: Sugar (and other) transporter
	chr4A	604.051471Mb	604.05214Mb	TraesCS4A03G0786600LC	TraesCS4A02G472800LC	.	+	BED zinc finger,hAT family dimerization domain	null
	chr4A	604.066881Mb	604.067903Mb	TraesCS4A03G0786700LC	TraesCS4A02G472700LC	Os06t0107800-01	+	Ubiquitin-like-specific protease ESD4	null
	chr4A	604.069933Mb	604.070943Mb	TraesCS4A03G0786800LC	TraesCS4A02G472500LC	Os06t0107700-01	-	Protein FAR1-RELATED SEQUENCE 5	PF10551: MULE transposase domain
	chr4A	604.076269Mb	604.077279Mb	TraesCS4A03G0786900LC	TraesCS4A02G472600LC	.	+	Protein FAR1-RELATED SEQUENCE 5	PF10551: MULE transposase domain
	chr4A	604.094828Mb	604.098606Mb	TraesCS4A03G0787000	TraesCS4A02G314800	.	-	transcription factor, putative (Protein of unknown function, DUF547)	PF14389: Leucine-zipper of ternary complex factor MIP1; PF04784: Protein of unknown function, DUF547
	chr4A	604.103836Mb	604.111464Mb	TraesCS4A03G0787100	TraesCS4A02G314700	Os03t0860100-01	+	BTB/POZ/MATH-domain protein	PF00651: BTB/POZ domain
	chr4A	604.115648Mb	604.116351Mb	TraesCS4A03G0787200LC	TraesCS4A02G472400LC	.	+	Glycine--tRNA ligase alpha subunit	null
	chr4A	604.117615Mb	604.11795Mb	TraesCS4A03G0787300LC	TraesCS4A02G472300LC	.	-	BTB/POZ/MATH-domain protein	null
	chr4A	604.12396Mb	604.124796Mb	TraesCS4A03G0787400LC	TraesCS4A02G472200LC	.	-	Retrotransposon protein, putative, Ty1-copia subclass	PF14223: gag-polypeptide of LTR copia-type
	chr4A	604.171469Mb	604.172059Mb	TraesCS4A03G0787500LC	TraesCS4A02G472100LC	.	-	LINE-1 reverse transcriptase like	PF00078: Reverse transcriptase (RNA-dependent DNA polymerase)
	chr4A	604.280088Mb	604.28039Mb	TraesCS4A03G0787600LC	TraesCS4A02G473100LC	.	+	P-loop containing nucleoside triphosphate hydrolases superfamily protein	null
	chr4A	604.280453Mb	604.283553Mb	TraesCS4A03G0787700LC	TraesCS4A02G473200LC	Os06t0107100-01	-	Protein TolB	null
	chr4A	604.329536Mb	604.336375Mb	TraesCS4A03G0787800LC	TraesCS4A02G473300LC	.	-	transmembrane protein, putative (DUF594)	PF13968: Domain of unknown function (DUF4220); PF04578: Protein of unknown function, DUF594
	chr4A	604.351815Mb	604.352054Mb	TraesCS4A03G0787900LC	TraesCS4A02G473400LC	Os06t0106100-01	+	Endonuclease/exonuclease/phosphatase family protein	null
	chr4A	604.434908Mb	604.435564Mb	TraesCS4A03G0788000LC	TraesCS4A02G473500LC	.	-	Disease resistance protein (TIR-NBS-LRR class) family	null
	chr4A	604.435013Mb	604.435603Mb	TraesCS4A03G0788100LC	TraesCS4A02G473600LC	Os06t0107100-01	+	ER membrane protein complex subunit 8/9-like protein	PF03665: Uncharacterised protein family (UPF0172)
	chr4A	604.439904Mb	604.440464Mb	TraesCS4A03G0788200LC	TraesCS4A02G473700LC	.	+	Serine/threonine-protein phosphatase 7 long form like	PF09331: Domain of unknown function (DUF1985)
	chr4A	604.446511Mb	604.449095Mb	TraesCS4A03G0788300LC	TraesCS4A02G473800LC	.	-	transmembrane protein, putative (DUF594)	PF13968: Domain of unknown function (DUF4220)
	chr4A	604.466117Mb	604.482924Mb	TraesCS4A03G0788400	TraesCS4A02G315100	.	-	Protein kinase	PF13947: Wall-associated receptor kinase galacturonan-binding; PF00069: Protein kinase domain
	chr4A	604.547016Mb	604.553232Mb	TraesCS4A03G0788500	TraesCS4A02G315200	.	+	OTU domain-containing protein	PF02338: OTU-like cysteine protease
	chr4A	604.551334Mb	604.55226Mb	TraesCS4A03G0788600	TraesCS4A02G315300	Os03t0859800-01	+	Trihelix transcription factor	PF13837: Myb/SANT-like DNA-binding domain
	chr4A	604.556932Mb	604.557875Mb	TraesCS4A03G0788700	TraesCS4A02G315400	Os03t0859800-01	-	Early nodulin-like protein	PF02298: Plastocyanin-like domain
	chr4A	604.562625Mb	604.566732Mb	TraesCS4A03G0788800	TraesCS4A02G315500	.	+	60 kDa chaperonin	PF00118: TCP-1/cpn60 chaperonin family
	chr4A	604.569504Mb	604.574635Mb	TraesCS4A03G0788900	TraesCS4A02G315600	Os03t0859600-01	-	Mediator of RNA polymerase II transcription subunit 15a	PF16987: KIX domain
	chr4A	604.617564Mb	604.620886Mb	TraesCS4A03G0789000	TraesCS4A02G315700	.	+	RNA polymerase sigma factor	PF04542: Sigma-70 region 2; PF04539: Sigma-70 region 3; PF04545: Sigma-70, region 4
	chr4A	604.62398Mb	604.639969Mb	TraesCS4A03G0789100	TraesCS4A02G315800	.	+	Mediator of RNA polymerase II transcription subunit 13	PF06333: Mediator complex subunit 13 C-terminal
	chr4A	604.637218Mb	604.637502Mb	TraesCS4A03G0789200LC	TraesCS4A02G473900LC	.	-	MAPK/ERK kinase kinase 3	null
	chr4A	604.650862Mb	604.655906Mb	TraesCS4A03G0789300	TraesCS4A02G315900	.	+	ABC transporter G family member	PF00005: ABC transporter; PF01061: ABC-2 type transporter
	chr4A	604.782285Mb	604.788196Mb	TraesCS4A03G0789400LC	TraesCS4A02G474000LC	.	+	Alpha/beta-Hydrolases superfamily protein	null
	chr4A	604.79167Mb	604.791969Mb	TraesCS4A03G0789500LC	TraesCS4A02G474100LC	Os06t0105800-02	+	Auxin-responsive protein	null
	chr4A	605.022704Mb	605.023276Mb	TraesCS4A03G0789600	TraesCS4A02G316000	Os03t0859500-01	+	Cytoplasmic polyadenylation element-binding protein 4	null
	chr4A	605.240027Mb	605.240245Mb	TraesCS4A03G0789700LC	TraesCS4A02G474200LC	Os06t0105900-01	+	Signal recognition particle 54 kDa protein	null
	chr4A	605.241856Mb	605.246922Mb	TraesCS4A03G0789800	TraesCS4A02G316100	.	+	F-box family protein	PF00646: F-box domain
	chr4A	605.252318Mb	605.253966Mb	TraesCS4A03G0789900	TraesCS4A02G316200	.	-	Heavy metal-associated protein	PF00403: Heavy-metal-associated domain
	chr4A	605.258823Mb	605.25917Mb	TraesCS4A03G0790000LC	TraesCS4A02G474300LC	Os06t0106000-01	-	DNA repair and meiosis protein (Mre11)	null
	chr4A	605.261507Mb	605.264568Mb	TraesCS4A03G0790100LC	TraesCS4A02G474400LC	.	-	DEAD/DEAH box RNA helicase family protein	null
	chr4A	605.267742Mb	605.272295Mb	TraesCS4A03G0790200	TraesCS4A02G316300	.	+	La-related protein	PF05383: La domain
	chr4A	605.275935Mb	605.280094Mb	TraesCS4A03G0790300	TraesCS4A02G316400	Os03t0859300-02	+	GDSL esterase/lipase	PF00657: GDSL-like Lipase/Acylhydrolase
	chr4A	605.301561Mb	605.302061Mb	TraesCS4A03G0790400LC	TraesCS4A02G474500LC	.	+	Ribonuclease H-like superfamily protein	PF13966: zinc-binding in reverse transcriptase
	chr4A	605.302928Mb	605.307241Mb	TraesCS4A03G0790500	TraesCS4A02G316500	Os03t0859100-01	+	GDSL esterase/lipase	PF00657: GDSL-like Lipase/Acylhydrolase
	chr4A	605.316569Mb	605.318128Mb	TraesCS4A03G0790600	TraesCS4A02G316600	Os03t0859100-01	+	Protein DETOXIFICATION	PF01554: MatE
	chr4A	605.317546Mb	605.317866Mb	TraesCS4A03G0790700LC	TraesCS4A02G474600LC	.	-	Protein kinase superfamily protein	null
	chr4A	605.352664Mb	605.352921Mb	TraesCS4A03G0790800LC	TraesCS4A02G474700LC	.	+	Zinc finger MYM-type protein 1	PF05699: hAT family C-terminal dimerisation region
	chr4A	605.420378Mb	605.422949Mb	TraesCS4A03G0790900LC	TraesCS4A02G474800LC	.	+	DUF1499 family protein	PF07386: Protein of unknown function (DUF1499)
	chr4A	605.427697Mb	605.429704Mb	TraesCS4A03G0791000	TraesCS4A02G316700	Os03t0858800-01	+	Avr9/Cf-9 rapidly elicited protein	PF11961: Domain of unknown function (DUF3475); PF05003: Protein of unknown function (DUF668)
	chr4A	605.430264Mb	605.43077Mb	TraesCS4A03G0791100LC	TraesCS4A02G474900LC	.	+	Ankyrin repeat domain-containing protein 13B	null
	chr4A	605.43654Mb	605.438591Mb	TraesCS4A03G0791200LC	TraesCS4A02G475000LC	.	+	Mediator complex, subunit Med7	null
	chr4A	605.438645Mb	605.439676Mb	TraesCS4A03G0791300LC	TraesCS4A02G475100LC	.	+	Imidazole glycerol phosphate synthase subunit HisH	null
	chr4A	605.440376Mb	605.445514Mb	TraesCS4A03G0791400	TraesCS4A02G316800	Os03t0858600-01	-	WD40 repeat-containing protein	PF00400: WD domain, G-beta repeat
	chr4A	605.44788Mb	605.449038Mb	TraesCS4A03G0791500LC	TraesCS4A02G475200LC	.	+	Cystic fibrosis transmembrane conductance regulator	null
	chr4A	605.487622Mb	605.489187Mb	TraesCS4A03G0791600	TraesCS4A02G316900	Os03t0858400-01	+	phosphotransferases/inositol or phosphatidylinositol kinase	null
	chr4A	605.492749Mb	605.493072Mb	TraesCS4A03G0791700	TraesCS4A02G317000	.	+	Bifunctional inhibitor/lipid-transfer protein/seed storage 2S albumin-like protein	null
	chr4A	605.494704Mb	605.495634Mb	TraesCS4A03G0791800	TraesCS4A02G317100	.	-	DNA translocase FtsK	null
	chr4A	605.500664Mb	605.502089Mb	TraesCS4A03G0791900LC	TraesCS4A02G475300LC	.	-	ubiquitin-protein ligase 2	null
	chr4A	605.50824Mb	605.508578Mb	TraesCS4A03G0792000LC	TraesCS4A02G475400LC	.	-	Retrotransposon protein, putative, unclassified	null
	chr4A	605.510377Mb	605.511209Mb	TraesCS4A03G0792100	TraesCS4A02G317200	.	+	Harpin-induced protein 1 (Hin1), putative	null
	chr4A	605.525483Mb	605.527125Mb	TraesCS4A03G0792200LC	TraesCS4A02G475500LC	.	+	Ypt/Rab-GAP domain of gyp1p superfamily protein	PF13968: Domain of unknown function (DUF4220)
	chr4A	605.532839Mb	605.533132Mb	TraesCS4A03G0792300LC	TraesCS4A02G475600LC	.	-	30S ribosomal protein S7, putative	PF00177: Ribosomal protein S7p/S5e
	chr4A	605.544934Mb	605.547129Mb	TraesCS4A03G0792400	TraesCS4A02G317300	.	-	Galactose-6-phosphate isomerase subunit LacB	null
	chr4A	605.549234Mb	605.549671Mb	TraesCS4A03G0792500	TraesCS4A02G317400	.	-	Mannonate dehydratase	null
	chr4A	605.563435Mb	605.56437Mb	TraesCS4A03G0792600LC	TraesCS4A02G475700LC	.	+	Microtubule associated protein (MAP65/ASE1) family protein	null
	chr4A	605.618591Mb	605.618926Mb	TraesCS4A03G0792700LC	TraesCS4A02G475800LC	.	-	Retrotransposon protein, putative, unclassified, expressed	PF00078: Reverse transcriptase (RNA-dependent DNA polymerase)
	chr4A	605.619623Mb	605.620006Mb	TraesCS4A03G0792800LC	TraesCS4A02G475900LC	.	-	Retrotransposon protein, putative, unclassified	null
	chr4A	605.632006Mb	605.633636Mb	TraesCS4A03G0792900LC	TraesCS4A02G476000LC	.	+	Endo-1,31,4-beta-D-glucanase	null
	chr4A	605.662052Mb	605.680761Mb	TraesCS4A03G0793000	TraesCS4A02G317500	.	+	Kinase family protein	PF01657: Salt stress response/antifungal; PF00069: Protein kinase domain
	chr4A	605.697365Mb	605.706312Mb	TraesCS4A03G0793100	TraesCS4A02G317600	.	+	Kinase family protein	PF01657: Salt stress response/antifungal; PF00069: Protein kinase domain
	chr4A	605.711566Mb	605.712714Mb	TraesCS4A03G0793200	TraesCS4A02G317700	.	+	Oxidoreductase/transition metal ion-binding protein	null
	chr4A	605.944453Mb	605.954706Mb	TraesCS4A03G0793300	TraesCS4A02G317800	Os03t0858200-01	+	Exportin-1	PF03810: Importin-beta N-terminal domain; PF08389: Exportin 1-like protein; PF08767: CRM1 C terminal
	chr4A	606.041929Mb	606.042648Mb	TraesCS4A03G0793400LC	TraesCS4A02G476100LC	.	-	Retrotransposon protein, putative, unclassified	PF13966: zinc-binding in reverse transcriptase
	chr4A	606.065087Mb	606.065518Mb	TraesCS4A03G0793500LC	TraesCS4A02G476200LC	.	+	Transposon protein, putative, CACTA, En/Spm sub-class	null
	chr4A	606.068269Mb	606.070639Mb	TraesCS4A03G0793600LC	TraesCS4A02G476300LC	.	-	Gag polyprotein	PF00098: Zinc knuckle
	chr4A	606.073384Mb	606.074518Mb	TraesCS4A03G0793700	TraesCS4A02G317900	Os03t0858100-01	-	Cytokinin riboside 5'-monophosphate phosphoribohydrolase	PF03641: Possible lysine decarboxylase
	chr4A	606.074729Mb	606.075575Mb	TraesCS4A03G0793800	TraesCS4A02G318000	Os03t0857900-02	+	Plant invertase/pectin methylesterase inhibitor superfamily	null
	chr4A	606.157094Mb	606.158462Mb	TraesCS4A03G0793900	TraesCS4A02G318100	.	-	Cytokinin riboside 5'-monophosphate phosphoribohydrolase	PF03641: Possible lysine decarboxylase
	chr4A	606.16605Mb	606.166395Mb	TraesCS4A03G0794000	TraesCS4A02G318200	Os03t0857900-02	+	F-box only 46	null
	chr4A	606.166973Mb	606.170231Mb	TraesCS4A03G0794100	TraesCS4A02G318300	Os03t0857750-00	-	Leucine-rich repeat receptor-like protein kinase family protein	PF08263: Leucine rich repeat N-terminal domain; PF13516: Leucine Rich repeat; PF13855: Leucine rich repeat; PF00560: Leucine Rich Repeat
	chr4A	606.175605Mb	606.176027Mb	TraesCS4A03G0794200LC	TraesCS4A02G476400LC	.	+	tRNA(Ile)-lysidine synthase	null
	chr4A	606.180268Mb	606.181095Mb	TraesCS4A03G0794300LC	TraesCS4A02G476500LC	.	+	RNA-directed DNA polymerase (reverse transcriptase)-related family protein	PF13966: zinc-binding in reverse transcriptase
	chr4A	606.205171Mb	606.206676Mb	TraesCS4A03G0794400	TraesCS4A02G318400	.	+	ATP-dependent zinc metalloprotease FtsH	PF14363: Domain associated at C-terminal with AAA; PF00004: ATPase family associated with various cellular activities (AAA)
	chr4A	606.206398Mb	606.206815Mb	TraesCS4A03G0794500LC	TraesCS4A02G476600LC	.	-	Alg9-like mannosyltransferase family	null
	chr4A	606.207043Mb	606.207711Mb	TraesCS4A03G0794600LC	TraesCS4A02G476700LC	.	+	histone-lysine N-methyltransferase SUVR5	null
	chr4A	606.227787Mb	606.228269Mb	TraesCS4A03G0794700LC	TraesCS4A02G476800LC	.	+	IQ-domain 32	null
	chr4A	606.270171Mb	606.27069Mb	TraesCS4A03G0794800	TraesCS4A02G318500	.	-	DNA topoisomerase	null
	chr4A	606.274173Mb	606.274623Mb	TraesCS4A03G0794900	TraesCS4A02G318600	.	+	EMBRYO SURROUNDING FACTOR 1-like protein 8	null
	chr4A	606.281053Mb	606.282104Mb	TraesCS4A03G0795000LC	TraesCS4A02G476900LC	.	-	Survival of motor neuron-related-splicing factor 30	null
	chr4A	606.282211Mb	606.310234Mb	TraesCS4A03G0795100LC	TraesCS4A02G477000LC	.	-	Transposon protein, putative, Mutator sub-class	PF10551: MULE transposase domain
	chr4A	606.312453Mb	606.312931Mb	TraesCS4A03G0795200	TraesCS4A02G318700	.	+	Pentatricopeptide repeat-containing protein At1g19720	null
	chr4A	606.322563Mb	606.323776Mb	TraesCS4A03G0795300	TraesCS4A02G318800	.	-	carbohydrate esterase, putative (DUF303)	PF03629: Carbohydrate esterase, sialic acid-specific acetylesterase
	chr4A	606.327317Mb	606.330171Mb	TraesCS4A03G0795400	TraesCS4A02G318900	Os03t0857600-01	+	NAD/NADP-dependent betaine aldehyde dehydrogenase	PF03629: Carbohydrate esterase, sialic acid-specific acetylesterase
	chr4A	606.331734Mb	606.332303Mb	TraesCS4A03G0795500LC	TraesCS4A02G477100LC	.	+	GDA1/CD39 nucleoside phosphatase family protein	null
	chr4A	606.341264Mb	606.34219Mb	TraesCS4A03G0795600LC	TraesCS4A02G477200LC	.	+	Polynucleotidyl transferase, ribonuclease H-like superfamily protein	PF13456: Reverse transcriptase-like
	chr4A	606.449993Mb	606.450202Mb	TraesCS4A03G0795700LC	TraesCS4A02G477300LC	.	+	Transposon Ty3-I Gag-Pol polyprotein	null
	chr4A	606.450209Mb	606.450577Mb	TraesCS4A03G0795800LC	TraesCS4A02G477400LC	.	+	Gag-Pol polyprotein	PF00078: Reverse transcriptase (RNA-dependent DNA polymerase)
	chr4A	606.509039Mb	606.509474Mb	TraesCS4A03G0795900LC	TraesCS4A02G477500LC	.	+	Drug resistance transporter-like ABC domain protein	null
	chr4A	606.527871Mb	606.530789Mb	TraesCS4A03G0796000	TraesCS4A02G319000	Os03t0857500-01	+	PGR5-like protein 1A, chloroplastic	null
	chr4A	606.775798Mb	606.775914Mb	TraesCS4A03G0796100LC	TraesCS4A02G477600LC	.	+	30S ribosomal protein S12	null
	chr4A	606.92383Mb	606.924267Mb	TraesCS4A03G0796200LC	TraesCS4A02G477700LC	.	+	Retrotransposon protein, putative, LINE subclass	null
	chr4A	606.924613Mb	606.924889Mb	TraesCS4A03G0796300LC	TraesCS4A02G477800LC	.	+	RNA-directed DNA polymerase (reverse transcriptase)-related family protein	null
	chr4A	606.933619Mb	606.935143Mb	TraesCS4A03G0796400	TraesCS4A02G319100	Os03t0857400-01	-	Gibberellin 20 oxidase	PF14226: non-haem dioxygenase in morphine synthesis N-terminal; PF03171: 2OG-Fe(II) oxygenase superfamily
	chr4A	606.941122Mb	606.941628Mb	TraesCS4A03G0796500LC	TraesCS4A02G477900LC	.	+	RNA-directed DNA polymerase (reverse transcriptase)-related family protein	PF13966: zinc-binding in reverse transcriptase
	chr4A	606.969678Mb	606.969992Mb	TraesCS4A03G0796600LC	TraesCS4A02G478000LC	.	-	26S proteasome non-ATPase regulatory subunit 12	null
	chr4A	607.029379Mb	607.030161Mb	TraesCS4A03G0796700LC	TraesCS4A02G478100LC	.	+	LINE-1 reverse transcriptase like	PF00078: Reverse transcriptase (RNA-dependent DNA polymerase)
	chr4A	607.1458Mb	607.147199Mb	TraesCS4A03G0796800	TraesCS4A02G319200	Os03t0856700-02	+	F-box protein PP2	PF14299: Phloem protein 2
	chr4A	607.151425Mb	607.15839Mb	TraesCS4A03G0796900	TraesCS4A02G319300	.	-	Disease resistance protein (NBS-LRR class) family	PF00931: NB-ARC domain
	chr4A	607.159537Mb	607.159802Mb	TraesCS4A03G0797000LC	TraesCS4A02G478200LC	.	+	Transposon protein, putative, CACTA, En/Spm sub-class	null
	chr4A	607.159937Mb	607.160323Mb	TraesCS4A03G0797100LC	TraesCS4A02G478300LC	.	+	Transposase	PF13359: DDE superfamily endonuclease
	chr4A	607.238209Mb	607.238598Mb	TraesCS4A03G0797200LC	TraesCS4A02G478400LC	.	+	Retrovirus-related Pol polyprotein from transposon TNT 1-94	PF14223: gag-polypeptide of LTR copia-type
	chr4A	607.247749Mb	607.248Mb	TraesCS4A03G0797300LC	TraesCS4A02G478500LC	.	+	Retrovirus-related Pol polyprotein from transposon TNT 1-94	null
	chr4A	607.25937Mb	607.26043Mb	TraesCS4A03G0797400LC	TraesCS4A02G478600LC	.	+	F-box protein PP2	PF14299: Phloem protein 2
	chr4A	607.363254Mb	607.365251Mb	TraesCS4A03G0797500	TraesCS4A02G319400	.	-	Disease resistance protein (NBS-LRR class) family	PF00931: NB-ARC domain
	chr4A	607.432909Mb	607.435613Mb	TraesCS4A03G0797600	TraesCS4A02G319500	.	+	Pentatricopeptide repeat-containing protein	PF13812: Pentatricopeptide repeat domain; PF17177: Pentacotripeptide-repeat region of PROPR
	chr4A	607.439226Mb	607.441354Mb	TraesCS4A03G0797700	TraesCS4A02G319700	Os03t0856100-01	+	Dehydrogenase/reductase SDR family protein	PF00106: short chain dehydrogenase
	chr4A	607.464769Mb	607.46561Mb	TraesCS4A03G0797800LC	TraesCS4A02G478700LC	.	+	Eukaryotic translation initiation factor 5	null
	chr4A	607.46779Mb	607.46829Mb	TraesCS4A03G0797900LC	TraesCS4A02G478800LC	.	-	Protein FAR1-RELATED SEQUENCE 5	PF10551: MULE transposase domain
	chr4A	607.480914Mb	607.487484Mb	TraesCS4A03G0798000	TraesCS4A02G319800	.	+	ATP-dependent DNA helicase 2 subunit KU80	PF03731: Ku70/Ku80 N-terminal alpha/beta domain; PF02735: Ku70/Ku80 beta-barrel domain; PF03730: Ku70/Ku80 C-terminal arm; PF08785: Ku C terminal domain like
	chr4A	607.487743Mb	607.488912Mb	TraesCS4A03G0798100	TraesCS4A02G319900	Os03t0856200-01	-	Acyl carrier protein	PF00550: Phosphopantetheine attachment site
	chr4A	607.705211Mb	607.712888Mb	TraesCS4A03G0798200	TraesCS4A02G320000	Os03t0856300-01	+	Sucrose nonfermenting 4-like protein	PF16561: Glycogen recognition site of AMP-activated protein kinase; PF00571: CBS domain
	chr4A	607.713828Mb	607.715778Mb	TraesCS4A03G0798300	TraesCS4A02G320100	Os03t0856400-01	-	2-oxoglutarate (2OG) and Fe(II)-dependent oxygenase superfamily protein	PF14226: non-haem dioxygenase in morphine synthesis N-terminal; PF03171: 2OG-Fe(II) oxygenase superfamily
	chr4A	607.7407Mb	607.741059Mb	TraesCS4A03G0798400LC	TraesCS4A02G478900LC	.	+	HpaII very short patch repair endonuclease	null
	chr4A	607.741833Mb	607.742837Mb	TraesCS4A03G0798500LC	TraesCS4A02G479000LC	.	-	Phosphatidylinositol 3-kinase regulatory subunit beta	null
	chr4A	607.74368Mb	607.746114Mb	TraesCS4A03G0798600	TraesCS4A02G320200	.	+	Ribosome hibernation promotion factor	PF02482: Sigma 54 modulation protein / S30EA ribosomal protein; PF16321: Sigma 54 modulation/S30EA ribosomal protein C terminus
	chr4A	607.750796Mb	607.751443Mb	TraesCS4A03G0798700LC	TraesCS4A02G479100LC	.	+	Pectate lyase	null
	chr4A	607.755612Mb	607.756007Mb	TraesCS4A03G0798800LC	TraesCS4A02G479200LC	.	-	Cortactin-binding protein 2	null
	chr4A	607.756128Mb	607.757112Mb	TraesCS4A03G0798900	TraesCS4A02G320300	Os03t0856500-01	-	DNA-(apurinic or apyrimidinic site) lyase	null
	chr4A	607.757954Mb	607.75927Mb	TraesCS4A03G0799000	TraesCS4A02G320400	.	+	F-box protein PP2	PF14299: Phloem protein 2
	chr4A	607.780225Mb	607.781701Mb	TraesCS4A03G0799100LC	TraesCS4A02G479300LC	.	+	alpha/beta-Hydrolases superfamily protein	null
	chr4A	607.859421Mb	607.864176Mb	TraesCS4A03G0799200	TraesCS4A02G320500	.	+	Outer envelope pore protein 24B, chloroplastic	null
	chr4A	607.866727Mb	607.867017Mb	TraesCS4A03G0799300	TraesCS4A02G320600	Os03t0855600-02	+	RADIALIS-like transcription factor	PF00249: Myb-like DNA-binding domain
	chr4A	607.945538Mb	607.947234Mb	TraesCS4A03G0799400	TraesCS4A02G320700	.	+	F-box protein	PF03478: Protein of unknown function (DUF295)
	chr4A	607.954695Mb	607.958842Mb	TraesCS4A03G0799500	TraesCS4A02G320800	Os03t0855500-00	-	WRKY transcription factor	PF03106: WRKY DNA -binding domain
	chr4A	607.970165Mb	607.970338Mb	TraesCS4A03G0799600LC	TraesCS4A02G479400LC	.	+	MAP kinase/ ERK kinase 1	null
	chr4A	608.00059Mb	608.000886Mb	TraesCS4A03G0799700LC	TraesCS4A02G479500LC	.	+	Glutathione S-transferase T3	null
	chr4A	608.004589Mb	608.005284Mb	TraesCS4A03G0799800LC	TraesCS4A02G479600LC	.	-	RNA-directed DNA polymerase (reverse transcriptase)-related family protein	PF13966: zinc-binding in reverse transcriptase
	chr4A	608.005547Mb	608.006041Mb	TraesCS4A03G0799900LC	TraesCS4A02G479700LC	.	-	Retrotransposon protein, putative, unclassified	null
	chr4A	608.00687Mb	608.007658Mb	TraesCS4A03G0800000	TraesCS4A02G320900	Os03t0855100-01	-	RING/U-box superfamily protein	PF13639: Ring finger domain
	chr4A	608.055327Mb	608.056321Mb	TraesCS4A03G0800100	TraesCS4A02G321000	.	-	Protein YIPF	PF04893: Yip1 domain
	chr4A	608.173338Mb	608.173964Mb	TraesCS4A03G0800200LC	TraesCS4A02G479800LC	.	-	RNA-directed DNA polymerase (reverse transcriptase)-related family protein	PF13966: zinc-binding in reverse transcriptase
	chr4A	608.203877Mb	608.204356Mb	TraesCS4A03G0800300LC	TraesCS4A02G480100LC	.	+	Retrotransposon protein, putative, unclassified, expressed	PF13966: zinc-binding in reverse transcriptase
	chr4A	608.204609Mb	608.204968Mb	TraesCS4A03G0800400LC	TraesCS4A02G480110LC	.	+	null	null
	chr4A	608.349805Mb	608.351358Mb	TraesCS4A03G0800500	TraesCS4A02G321200	.	+	RING/U-box superfamily protein, putative	PF13639: Ring finger domain
	chr4A	608.548207Mb	608.548566Mb	TraesCS4A03G0800600LC	TraesCS4A02G480200LC	.	-	Transcriptional factor B3 family protein	null
	chr4A	608.573324Mb	608.57371Mb	TraesCS4A03G0800700LC	TraesCS4A02G480300LC	.	-	Kinase, putative	null
	chr4A	608.584851Mb	608.587242Mb	TraesCS4A03G0800800LC	TraesCS4A02G480400LC	.	+	UPF0736 protein BCE33L1074	null
	chr4A	608.587327Mb	608.589961Mb	TraesCS4A03G0800900	TraesCS4A02G321300	.	+	Poly [ADP-ribose] polymerase	PF12174: RCD1-SRO-TAF4 (RST) plant domain
	chr4A	608.594709Mb	608.604932Mb	TraesCS4A03G0801000	TraesCS4A02G321400	Os03t0854800-01	-	Beta-fructofuranosidase, insoluble protein	PF00251: Glycosyl hydrolases family 32 N-terminal domain; PF08244: Glycosyl hydrolases family 32 C terminal
	chr4A	608.603216Mb	608.603413Mb	TraesCS4A03G0801100LC	TraesCS4A02G480500LC	.	+	multidrug resistance-associated protein 6	null
	chr4A	608.697881Mb	608.70354Mb	TraesCS4A03G0801200	TraesCS4A02G321500	.	-	Beta-fructofuranosidase, insoluble protein	PF00251: Glycosyl hydrolases family 32 N-terminal domain; PF08244: Glycosyl hydrolases family 32 C terminal
	chr4A	608.706475Mb	608.710346Mb	TraesCS4A03G0801300	TraesCS4A02G321600	.	-	Beta-fructofuranosidase, insoluble protein	PF00251: Glycosyl hydrolases family 32 N-terminal domain; PF08244: Glycosyl hydrolases family 32 C terminal
	chr4A	608.718987Mb	608.725167Mb	TraesCS4A03G0801400LC	TraesCS4A02G480600LC	.	+	transmembrane protein, putative (DUF594)	PF13968: Domain of unknown function (DUF4220); PF04578: Protein of unknown function, DUF594
	chr4A	608.814586Mb	608.81722Mb	TraesCS4A03G0801500	TraesCS4A02G321700	.	+	Cell wall invertase	PF00251: Glycosyl hydrolases family 32 N-terminal domain; PF08244: Glycosyl hydrolases family 32 C terminal
	chr4A	608.821465Mb	608.823068Mb	TraesCS4A03G0801600	TraesCS4A02G321800	.	+	Xyloglucan endotransglucosylase/hydrolase	PF00722: Glycosyl hydrolases family 16; PF06955: Xyloglucan endo-transglycosylase (XET) C-terminus
	chr4A	608.864345Mb	608.867666Mb	TraesCS4A03G0801700LC	TraesCS4A02G480700LC	.	-	Retrotransposon protein, putative, unclassified	null
	chr4A	608.870118Mb	608.871031Mb	TraesCS4A03G0801800	TraesCS4A02G321900	Os03t0854600-01	-	F-box family protein	null
	chr4A	608.896245Mb	608.896844Mb	TraesCS4A03G0801900LC	TraesCS4A02G480800LC	.	+	RNA-directed DNA polymerase (reverse transcriptase)-related family protein	PF13966: zinc-binding in reverse transcriptase
	chr4A	608.911368Mb	608.913041Mb	TraesCS4A03G0802000	TraesCS4A02G322000	.	-	F-box family protein	PF12937: F-box-like; PF03478: Protein of unknown function (DUF295)
	chr4A	608.937701Mb	608.938897Mb	TraesCS4A03G0802100LC	TraesCS4A02G480900LC	.	-	Transposon protein, putative, CACTA, En/Spm sub-class	PF13960: Domain of unknown function (DUF4218); PF13952: Domain of unknown function (DUF4216)
	chr4A	609.030262Mb	609.033516Mb	TraesCS4A03G0802200	TraesCS4A02G322100	.	+	SPFH domain/band 7 family protein	PF01145: SPFH domain / Band 7 family; PF16200: C-terminal region of band_7
	chr4A	609.041608Mb	609.043276Mb	TraesCS4A03G0802300	TraesCS4A02G322200	.	-	Myb factor	PF00249: Myb-like DNA-binding domain
	chr4A	609.097287Mb	609.103083Mb	TraesCS4A03G0802400LC	TraesCS4A02G481000LC	.	-	Disease resistance protein	PF00931: NB-ARC domain
	chr4A	609.108854Mb	609.109333Mb	TraesCS4A03G0802500LC	TraesCS4A02G481100LC	.	-	Transposase	PF13359: DDE superfamily endonuclease
	chr4A	609.109535Mb	609.113069Mb	TraesCS4A03G0802600LC	TraesCS4A02G481200LC	.	-	Transposon protein, putative, CACTA, En/Spm sub-class	null
	chr4A	609.261182Mb	609.26812Mb	TraesCS4A03G0802700	TraesCS4A02G322300	.	-	Heat shock transcription factor family protein	PF00447: HSF-type DNA-binding
	chr4A	609.26905Mb	609.26949Mb	TraesCS4A03G0802800LC	TraesCS4A02G481300LC	.	+	Ribonuclease 3	null
	chr4A	609.270802Mb	609.274644Mb	TraesCS4A03G0802900	TraesCS4A02G322400	Os03t0854500-01	-	RNA-binding family protein, putative	PF00076: RNA recognition motif. (a.k.a. RRM, RBD, or RNP domain)
	chr4A	609.274795Mb	609.27806Mb	TraesCS4A03G0803000	TraesCS4A02G322500	Os03t0854300-01	+	Polyribonucleotide nucleotidyltransferase, putative	PF01138: 3' exoribonuclease family, domain 1
	chr4A	609.340797Mb	609.340955Mb	TraesCS4A03G0803100LC	TraesCS4A02G481400LC	.	-	TTF-type zinc finger protein with HAT dimerization domain	PF05699: hAT family C-terminal dimerisation region
	chr4A	609.342541Mb	609.343011Mb	TraesCS4A03G0803200LC	TraesCS4A02G481500LC	.	-	TTF-type zinc finger protein with HAT dimerization domain	null
	chr4A	609.39198Mb	609.402941Mb	TraesCS4A03G0803300	TraesCS4A02G322600	Os03t0854200-01	-	E3 ubiquitin-protein ligase listerin	PF13639: Ring finger domain
	chr4A	609.406262Mb	609.406807Mb	TraesCS4A03G0803400LC	TraesCS4A02G481600LC	.	+	Polynucleotidyl transferase, ribonuclease H-like superfamily protein	PF13456: Reverse transcriptase-like
	chr4A	609.413394Mb	609.416422Mb	TraesCS4A03G0803500	TraesCS4A02G322700	.	+	F-box family protein	PF00646: F-box domain
	chr4A	609.479773Mb	609.481994Mb	TraesCS4A03G0803600	TraesCS4A02G322800	.	+	F-box family protein	PF12937: F-box-like
	chr4A	609.52891Mb	609.529441Mb	TraesCS4A03G0803700LC	TraesCS4A02G481700LC	.	-	Ta11-like non-LTR retrotransposon	PF14111: Domain of unknown function (DUF4283)
	chr4A	609.547697Mb	609.54817Mb	TraesCS4A03G0803800LC	TraesCS4A02G481800LC	.	+	Transposon protein, putative, Mutator sub-class	PF10551: MULE transposase domain
	chr4A	609.552862Mb	609.553407Mb	TraesCS4A03G0803900LC	TraesCS4A02G481900LC	.	-	Heat-inducible transcription repressor HrcA	null
	chr4A	609.58296Mb	609.583295Mb	TraesCS4A03G0804000LC	TraesCS4A02G482000LC	.	+	D-alanine--D-alanine ligase	null
	chr4A	609.587781Mb	609.591045Mb	TraesCS4A03G0804100	TraesCS4A02G322900	.	-	F-box family protein	PF08387: FBD
	chr4A	609.79486Mb	609.798552Mb	TraesCS4A03G0804200	TraesCS4A02G323000	.	+	F-box family protein	PF00646: F-box domain; PF08387: FBD
	chr4A	609.800102Mb	609.801082Mb	TraesCS4A03G0804300LC	TraesCS4A02G482010LC	.	+	null	null
	chr4A	609.801326Mb	609.801742Mb	TraesCS4A03G0804400LC	TraesCS4A02G482100LC	.	+	Retrovirus-related Pol polyprotein from transposon TNT 1-94	PF13976: GAG-pre-integrase domain
	chr4A	609.804334Mb	609.804636Mb	TraesCS4A03G0804500LC	TraesCS4A02G482200LC	.	+	Copia protein	null
	chr4A	609.804334Mb	609.804636Mb	TraesCS4A03G0804600LC	TraesCSU02G620000LC	.	+	Copia protein	null
	chr4A	609.816493Mb	609.81681Mb	TraesCS4A03G0804700LC	TraesCS4A02G482300LC	.	+	Retrotransposon protein, putative, unclassified	PF14111: Domain of unknown function (DUF4283)
	chr4A	609.838947Mb	609.839326Mb	TraesCS4A03G0804800LC	TraesCS4A02G482400LC	.	-	Phosphoribosylformylglycinamidine synthase	null
	chr4A	609.841072Mb	609.843927Mb	TraesCS4A03G0804900	TraesCS4A02G323200	.	-	F-box family protein	PF12937: F-box-like
	chr4A	609.873222Mb	609.87353Mb	TraesCS4A03G0805000LC	TraesCS4A02G482500LC	.	-	Retrotransposon protein, putative, unclassified, expressed	null
	chr4A	609.970464Mb	609.973634Mb	TraesCS4A03G0805100	TraesCS4A02G323300	.	-	F-box family protein	PF00646: F-box domain
	chr4A	610.033734Mb	610.035807Mb	TraesCS4A03G0805200	TraesCS4A02G323400	.	-	Receptor protein kinase, putative	PF07714: Protein tyrosine kinase
	chr4A	610.035866Mb	610.0363Mb	TraesCS4A03G0805300LC	TraesCS4A02G482600LC	.	-	Cysteine-rich receptor-like protein kinase 10	null
	chr4A	610.037984Mb	610.041269Mb	TraesCS4A03G0805400	TraesCS4A02G323500	.	-	Protein kinase	PF01657: Salt stress response/antifungal; PF07714: Protein tyrosine kinase
	chr4A	610.047573Mb	610.048025Mb	TraesCS4A03G0805500	TraesCS4A02G323600	.	+	30S ribosomal protein S9	PF00380: Ribosomal protein S9/S16
	chr4A	610.057411Mb	610.057816Mb	TraesCS4A03G0805600LC	TraesCS4A02G482700LC	.	+	Cyclin	PF00134: Cyclin, N-terminal domain
	chr4A	610.215857Mb	610.21633Mb	TraesCS4A03G0805700LC	TraesCS4A02G482800LC	.	-	transducin family protein / WD-40 repeat family protein	null
	chr4A	610.218204Mb	610.218684Mb	TraesCS4A03G0805800LC	TraesCS4A02G482900LC	.	-	tRNA N6-adenosine threonylcarbamoyltransferase	null
	chr4A	610.218862Mb	610.219254Mb	TraesCS4A03G0805900LC	TraesCS4A02G483000LC	.	-	DNA mismatch repair protein MutL	null
	chr4A	610.258377Mb	610.258799Mb	TraesCS4A03G0806000LC	TraesCS4A02G483100LC	.	-	F-box family protein	null
	chr4A	610.418922Mb	610.422614Mb	TraesCS4A03G0806100	TraesCS4A02G323700	.	+	ADP-ribosylation factor GTPase-activating protein	PF01412: Putative GTPase activating protein for Arf
	chr4A	610.429179Mb	610.432356Mb	TraesCS4A03G0806200	TraesCS4A02G323800	Os03t0854100-01	-	AIG2-like (Avirulence induced gene) family protein	PF06094: Gamma-glutamyl cyclotransferase, AIG2-like
	chr4A	610.495049Mb	610.495543Mb	TraesCS4A03G0806300	TraesCS4A02G323900	Os03t0854000-01	+	WPP domain associated protein	null
	chr4A	610.496346Mb	610.497211Mb	TraesCS4A03G0806400LC	TraesCS4A02G483200LC	.	+	Retrotransposon protein, putative, Ty3-gypsy subclass	PF03732: Retrotransposon gag protein
	chr4A	610.525806Mb	610.528743Mb	TraesCS4A03G0806500	TraesCS4A02G324000	.	+	Protein BCCIP homolog	PF13862: p21-C-terminal region-binding protein
	chr4A	610.529342Mb	610.529752Mb	TraesCS4A03G0806600LC	TraesCS4A02G483300LC	.	-	Receptor protein kinase-like protein	null
	chr4A	610.530054Mb	610.530641Mb	TraesCS4A03G0806700LC	TraesCS4A02G483400LC	.	-	Disease resistance protein	PF00931: NB-ARC domain
	chr4A	610.537367Mb	610.53796Mb	TraesCS4A03G0806800LC	TraesCS4A02G483500LC	.	-	Disease resistance protein	PF00931: NB-ARC domain
	chr4A	610.755813Mb	610.756428Mb	TraesCS4A03G0806900LC	TraesCS4A02G483600LC	.	+	E3 ubiquitin-protein ligase UBR4	null
	chr4A	610.759652Mb	610.760196Mb	TraesCS4A03G0807000LC	TraesCS4A02G483700LC	.	-	DNA ligase	null
	chr4A	610.767563Mb	610.771207Mb	TraesCS4A03G0807100	TraesCS4A02G324100	Os03t0853900-01	-	ATP-dependent Clp protease ATP-binding subunit	PF00004: ATPase family associated with various cellular activities (AAA); PF07724: AAA domain (Cdc48 subfamily); PF10431: C-terminal, D2-small domain, of ClpB protein
	chr4A	610.811817Mb	610.812642Mb	TraesCS4A03G0807200	TraesCS4A02G324200	.	-	ATP-dependent Clp protease ATP-binding subunit ClpB	PF10431: C-terminal, D2-small domain, of ClpB protein
	chr4A	610.875751Mb	610.877072Mb	TraesCS4A03G0807300	TraesCS4A02G324300	.	+	Anthocyanin 3'-O-beta-glucosyltransferase	PF06839: GRF zinc finger
	chr4A	610.883601Mb	610.89467Mb	TraesCS4A03G0807400LC	TraesCS4A02G483800LC	.	+	ATP-dependent Clp protease ATP-binding subunit ClpB	PF00004: ATPase family associated with various cellular activities (AAA); PF07724: AAA domain (Cdc48 subfamily); PF10431: C-terminal, D2-small domain, of ClpB protein
	chr4A	610.892367Mb	610.892981Mb	TraesCS4A03G0807500LC	TraesCS4A02G483900LC	.	+	Chaperone clpb, putative	null
	chr4A	610.894879Mb	610.897176Mb	TraesCS4A03G0807600	TraesCS4A02G324400	.	-	Transmembrane 70, mitochondrial	PF06979: Assembly, mitochondrial proton-transport ATP synth complex
	chr4A	610.897506Mb	610.898471Mb	TraesCS4A03G0807700LC	TraesCS4A02G484000LC	.	-	Gc-rich sequence DNA-binding factor, putative	null
	chr4A	610.897588Mb	610.901252Mb	TraesCS4A03G0807800	TraesCS4A02G324500	Os03t0853800-01	+	GC-rich sequence DNA-binding factor 1	PF07842: GC-rich sequence DNA-binding factor-like protein
	chr4A	610.901356Mb	610.902125Mb	TraesCS4A03G0807900LC	TraesCS4A02G484100LC	.	+	Resistance protein	null
	chr4A	610.902383Mb	610.902709Mb	TraesCS4A03G0808000LC	TraesCS4A02G484200LC	.	-	2-oxoglutarate (2OG) and Fe(II)-dependent oxygenase superfamily protein, putative	null
	chr4A	610.904552Mb	610.905016Mb	TraesCS4A03G0808100LC	TraesCS4A02G484300LC	.	+	Glutathione S-transferase T3	null
	chr4A	610.90784Mb	610.913745Mb	TraesCS4A03G0808200	TraesCS4A02G324600	Os03t0853700-01	+	Ribonuclease P protein subunit P38, related protein	null
	chr4A	610.914069Mb	610.919903Mb	TraesCS4A03G0808300	TraesCS4A02G324700	Os03t0853600-01	-	Protein BREVIS RADIX	PF13713: Transcription factor BRX N-terminal domain; PF08381: Transcription factor regulating root and shoot growth via Pin3
	chr4A	610.9329Mb	610.933556Mb	TraesCS4A03G0808400LC	TraesCS4A02G484400LC	.	-	RNA-directed DNA polymerase (reverse transcriptase)-related family protein	PF13966: zinc-binding in reverse transcriptase
	chr4A	610.943223Mb	610.943561Mb	TraesCS4A03G0808500LC	TraesCS4A02G484500LC	.	+	30S ribosomal protein S2	PF00318: Ribosomal protein S2
	chr4A	610.945447Mb	610.949217Mb	TraesCS4A03G0808600	TraesCS4A02G324800	Os03t0853350-00	+	Cleavage and polyadenylation specificity factor subunit 3	PF00753: Metallo-beta-lactamase superfamily; PF10996: Beta-Casp domain; PF07521: Zn-dependent metallo-hydrolase RNA specificity domain; PF11718: Pre-mRNA 3'-end-processing endonuclease polyadenylation factor C-term
	chr4A	610.94952Mb	610.950034Mb	TraesCS4A03G0808700LC	TraesCS4A02G484600LC	.	+	Retrotransposon protein, putative, unclassified	PF14111: Domain of unknown function (DUF4283)
	chr4A	610.950358Mb	610.952025Mb	TraesCS4A03G0808800LC	TraesCS4A02G484700LC	.	+	Retrovirus-related Pol polyprotein from transposon TNT 1-94	PF14223: gag-polypeptide of LTR copia-type
	chr4A	611.20558Mb	611.225022Mb	TraesCS4A03G0808900	TraesCS4A02G324900	Os03t0852900-01	+	Methyl-CpG-binding domain-containing protein 9	PF07727: Reverse transcriptase (RNA-dependent DNA polymerase); PF00628: PHD-finger; PF15612: WSTF, HB1, Itc1p, MBD9 motif 1; PF15613: Williams-Beuren syndrome DDT (WSD), D-TOX E motif
	chr4A	611.212008Mb	611.212319Mb	TraesCS4A03G0809000LC	TraesCS4A02G484800LC	.	+	Retrovirus-related Pol polyprotein from transposon TNT 1-94	null
	chr4A	611.227363Mb	611.230508Mb	TraesCS4A03G0809100LC	TraesCS4A02G484900LC	.	-	Helicase protein MOM1	null
	chr4A	611.234786Mb	611.238543Mb	TraesCS4A03G0809200LC	TraesCS4A02G485000LC	.	-	Chromodomain-helicase-DNA-binding family protein	PF00271: Helicase conserved C-terminal domain
	chr4A	611.258441Mb	611.265576Mb	TraesCS4A03G0809300	TraesCS4A02G325000	.	+	Ankyrin repeat family protein	PF12796: Ankyrin repeats (3 copies); PF07719: Tetratricopeptide repeat
	chr4A	611.271193Mb	611.273821Mb	TraesCS4A03G0809400LC	TraesCS4A02G485100LC	.	-	Retrovirus-related Pol polyprotein from transposon TNT 1-94	PF14223: gag-polypeptide of LTR copia-type
	chr4A	611.296972Mb	611.298338Mb	TraesCS4A03G0809500	TraesCS4A02G325100	.	+	Methyl-CpG-binding domain-containing protein 9	null
	chr4A	611.352846Mb	611.353253Mb	TraesCS4A03G0809600LC	TraesCS4A02G485200LC	.	-	Retrotransposon protein, putative, Ty1-copia subclass	PF14244: gag-polypeptide of LTR copia-type
	chr4A	611.362134Mb	611.368813Mb	TraesCS4A03G0809700LC	TraesCS4A02G485300LC	.	-	Geranylgeranylglyceryl phosphate synthase	null
	chr4A	611.363699Mb	611.364257Mb	TraesCS4A03G0809800LC	TraesCS4A02G485400LC	.	-	BED zinc finger,hAT family dimerization domain	PF05699: hAT family C-terminal dimerisation region
	chr4A	611.364333Mb	611.366999Mb	TraesCS4A03G0809900LC	TraesCS4A02G485500LC	.	-	BED zinc finger,hAT family dimerization domain	PF02892: BED zinc finger; PF14372: Domain of unknown function (DUF4413)
	chr4A	611.384506Mb	611.386667Mb	TraesCS4A03G0810000	TraesCS4A02G325200	.	+	F-box family protein	null
	chr4A	611.491327Mb	611.491923Mb	TraesCS4A03G0810100LC	TraesCS4A02G485600LC	.	+	Retrotransposon protein, putative, unclassified	PF03372: Endonuclease/Exonuclease/phosphatase family
	chr4A	611.515322Mb	611.515777Mb	TraesCS4A03G0810200LC	TraesCS4A02G485700LC	.	+	Glutathione S-transferase T3	null
	chr4A	611.524401Mb	611.527658Mb	TraesCS4A03G0810300LC	TraesCS4A02G485800LC	.	-	Methyl-CpG-binding domain-containing protein 9	null
	chr4A	611.53501Mb	611.536496Mb	TraesCS4A03G0810400LC	TraesCS4A02G485900LC	.	-	RING/FYVE/PHD-type zinc finger family protein	PF00628: PHD-finger
	chr4A	611.575862Mb	611.576633Mb	TraesCS4A03G0810500LC	TraesCS4A02G486000LC	.	-	Transposon protein, putative, CACTA, En/Spm sub-class	PF03004: Plant transposase (Ptta/En/Spm family)
	chr4A	611.834188Mb	611.836759Mb	TraesCS4A03G0810600LC	TraesCS4A02G486100LC	Os06t0104300-01	+	Pyrroline-5-carboxylate reductase	PF03807: NADP oxidoreductase coenzyme F420-dependent
	chr4A	611.837898Mb	611.838137Mb	TraesCS4A03G0810700LC	TraesCS4A02G486200LC	Os06t0104200-01	-	Methyl-CpG-binding domain-containing protein 9	null
	chr4A	611.855357Mb	611.85693Mb	TraesCS4A03G0810800LC	TraesCS4A02G486300LC	Os06t0104100-01	+	Pyrroline-5-carboxylate reductase	PF03807: NADP oxidoreductase coenzyme F420-dependent
	chr4A	611.857746Mb	611.858294Mb	TraesCS4A03G0810900LC	TraesCS4A02G486400LC	Os06t0104000-01	-	50S ribosomal protein L11	null
	chr4A	612.017169Mb	612.018025Mb	TraesCS4A03G0811000LC	TraesCS4A02G486500LC	.	-	Methyl-CpG-binding domain-containing protein 9	null
	chr4A	612.127938Mb	612.128915Mb	TraesCS4A03G0811100LC	TraesCS4A02G486600LC	.	-	cAMP and cAMP-inhibited cGMP 3',5'-cyclic phosphodiesterase 10A	null
	chr4A	612.128022Mb	612.129527Mb	TraesCS4A03G0811200	TraesCS4A02G325300	.	+	Pentatricopeptide repeat-containing protein	PF01535: PPR repeat; PF13812: Pentatricopeptide repeat domain
	chr4A	612.129431Mb	612.13399Mb	TraesCS4A03G0811300	TraesCS4A02G325400	Os03t0852700-01	-	Flavin-containing monooxygenase	PF13738: Pyridine nucleotide-disulphide oxidoreductase
	chr4A	612.180474Mb	612.18298Mb	TraesCS4A03G0811400	TraesCS4A02G325500	.	-	Ycf20-like protein	PF04483: Protein of unknown function (DUF565)
	chr4A	612.183131Mb	612.186624Mb	TraesCS4A03G0811500	TraesCS4A02G325600	Os03t0852600-01	+	Tumor necrosis factor receptor superfamily member 21	null
	chr4A	612.190607Mb	612.194299Mb	TraesCS4A03G0811600	TraesCS4A02G325700	Os03t0852500-01	-	Receptor-like protein kinase	PF08263: Leucine rich repeat N-terminal domain; PF13855: Leucine rich repeat; PF07714: Protein tyrosine kinase
	chr4A	612.227128Mb	612.228322Mb	TraesCS4A03G0811700	TraesCS4A02G325800	.	+	Hydroxyproline-rich glycoprotein	null
	chr4A	612.258914Mb	612.260052Mb	TraesCS4A03G0811800	TraesCS4A02G325900	Os03t0852400-02	-	Protein kinase family protein	PF00069: Protein kinase domain
	chr4A	612.260856Mb	612.266752Mb	TraesCS4A03G0811900	TraesCS4A02G326000	.	-	Nuclear factor Y, putative	PF00808: Histone-like transcription factor (CBF/NF-Y) and archaeal histone
	chr4A	612.27184Mb	612.276262Mb	TraesCS4A03G0812000	TraesCS4A02G326100	Os03t0852300-01	+	Derlin	PF04511: Der1-like family
	chr4A	612.277213Mb	612.27916Mb	TraesCS4A03G0812100	TraesCS4A02G326200	Os03t0852200-01	+	Pentatricopeptide repeat-containing protein, putative	PF01535: PPR repeat
	chr4A	612.282297Mb	612.283136Mb	TraesCS4A03G0812200	TraesCS4A02G326300	Os03t0852000-01	+	Hydroxyproline-rich glycoprotein family protein	null
	chr4A	612.394485Mb	612.395187Mb	TraesCS4A03G0812300LC	TraesCS4A02G486700LC	.	+	Sphingosine 1-phosphate lyase	null
	chr4A	612.395405Mb	612.395656Mb	TraesCS4A03G0812400LC	TraesCS4A02G486800LC	.	+	Endonuclease/exonuclease/phosphatase family protein	null
	chr4A	612.39578Mb	612.398068Mb	TraesCS4A03G0812500LC	TraesCS4A02G486900LC	.	+	LINE-1 reverse transcriptase like	PF00078: Reverse transcriptase (RNA-dependent DNA polymerase)
	chr4A	612.401995Mb	612.40326Mb	TraesCS4A03G0812600	TraesCS4A02G326400	.	-	Ethylene-responsive transcription factor	PF00847: AP2 domain
	chr4A	612.418352Mb	612.421198Mb	TraesCS4A03G0812700	TraesCS4A02G326500	.	+	Epstein-Barr virus EBNA-1-like protein	null
	chr4A	612.426969Mb	612.427794Mb	TraesCS4A03G0812800	TraesCS4A02G326600	.	+	Hydroxyproline-rich glycoprotein family protein	null
	chr4A	612.440154Mb	612.441869Mb	TraesCS4A03G0812900	TraesCS4A02G326700	.	-	Acyl-[acyl-carrier-protein] desaturase	PF03405: Fatty acid desaturase
	chr4A	612.440748Mb	612.441564Mb	TraesCS4A03G0813000LC	TraesCS4A02G487000LC	.	+	presequence protease 2	null
	chr4A	612.465154Mb	612.47395Mb	TraesCS4A03G0813100	TraesCS4A02G326800	.	-	Transducin/WD-like repeat-protein	PF00400: WD domain, G-beta repeat
	chr4A	612.526218Mb	612.527765Mb	TraesCS4A03G0813200	TraesCS4A02G326900	.	+	Organic cation/carnitine transporter	PF07690: Major Facilitator Superfamily
	chr4A	612.533972Mb	612.534866Mb	TraesCS4A03G0813300LC	TraesCS4A02G487100LC	.	+	Acyl-[acyl-carrier-protein] desaturase	PF03405: Fatty acid desaturase
	chr4A	612.555139Mb	612.555735Mb	TraesCS4A03G0813400LC	TraesCS4A02G487200LC	.	+	Pre-mRNA-splicing factor CWC22	null
	chr4A	612.556146Mb	612.563399Mb	TraesCS4A03G0813500	TraesCS4A02G327000	.	+	carboxyl-terminal peptidase, putative (DUF239)	PF14365: Domain of unknown function (DUF4409); PF03080: Domain of unknown function (DUF239)
	chr4A	612.599532Mb	612.601103Mb	TraesCS4A03G0813600	TraesCS4A02G327100	.	-	Receptor-like protein kinase	PF13855: Leucine rich repeat; PF07714: Protein tyrosine kinase
	chr4A	612.601223Mb	612.602962Mb	TraesCS4A03G0813700	TraesCS4A02G327200	.	-	Leucine-rich repeat receptor kinase-like protein	PF08263: Leucine rich repeat N-terminal domain; PF13855: Leucine rich repeat
	chr4A	612.623863Mb	612.627852Mb	TraesCS4A03G0813800	TraesCS4A02G327300	.	+	Disease resistance protein RPM1	PF00931: NB-ARC domain
	chr4A	612.662935Mb	612.671873Mb	TraesCS4A03G0813900	TraesCS4A02G327400	.	+	carboxyl-terminal peptidase, putative (DUF239)	PF14365: Domain of unknown function (DUF4409); PF03080: Domain of unknown function (DUF239)
	chr4A	612.675429Mb	612.678246Mb	TraesCS4A03G0814000	TraesCS4A02G327500	.	+	Protein transport protein Sec61 subunit alpha	PF10559: Plug domain of Sec61p; PF00344: SecY translocase
	chr4A	612.714135Mb	612.720627Mb	TraesCS4A03G0814100	TraesCS4A02G327600	.	+	carboxyl-terminal peptidase, putative (DUF239)	PF14365: Domain of unknown function (DUF4409); PF03080: Domain of unknown function (DUF239)
	chr4A	612.855344Mb	612.857735Mb	TraesCS4A03G0814200LC	TraesCS4A02G487210LC	.	-	null	null
	chr4A	612.857993Mb	612.858751Mb	TraesCS4A03G0814300LC	TraesCS4A02G487220LC	.	-	null	null
	chr4A	612.860042Mb	612.86063Mb	TraesCS4A03G0814400LC	TraesCS4A02G487300LC	.	-	Phosphoglycerate kinase	null
	chr4A	612.863176Mb	612.86525Mb	TraesCS4A03G0814500	TraesCS4A02G327900	.	+	Tropinone reductase-like protein	PF13561: Enoyl-(Acyl carrier protein) reductase
	chr4A	612.873463Mb	612.875336Mb	TraesCS4A03G0814600	TraesCS4A02G328000	.	+	Tropinone reductase-like protein	PF13561: Enoyl-(Acyl carrier protein) reductase
	chr4A	612.875704Mb	612.876127Mb	TraesCS4A03G0814700LC	TraesCS4A02G487400LC	.	-	ATP synthase subunit alpha	PF00006: ATP synthase alpha/beta family, nucleotide-binding domain; PF00306: ATP synthase alpha/beta chain, C terminal domain
	chr4A	612.877465Mb	612.878409Mb	TraesCS4A03G0814800	TraesCS4A02G328100	.	-	Aspartic proteinase nepenthesin-1	PF14543: Xylanase inhibitor N-terminal; PF14541: Xylanase inhibitor C-terminal
	chr4A	612.885328Mb	612.885762Mb	TraesCS4A03G0814900LC	TraesCS4A02G487500LC	.	-	Aspartic proteinase nepenthesin-1	PF14543: Xylanase inhibitor N-terminal
	chr4A	612.886074Mb	612.888688Mb	TraesCS4A03G0815000	TraesCS4A02G328200	.	-	Pantothenate synthetase	PF02569: Pantoate-beta-alanine ligase
	chr4A	612.888812Mb	612.889459Mb	TraesCS4A03G0815100	TraesCS4A02G328300	Os03t0851800-01	+	mechanosensitive channel of small conductance-like 9	null
	chr4A	612.889967Mb	612.892459Mb	TraesCS4A03G0815200	TraesCS4A02G328400	.	-	Pentatricopeptide repeat-containing protein	PF01535: PPR repeat; PF12854: PPR repeat; PF13041: PPR repeat family
	chr4A	612.901221Mb	612.902231Mb	TraesCS4A03G0815300	TraesCS4A02G328423	.	-	null	null
	chr4A	612.92213Mb	612.92314Mb	TraesCS4A03G0815400	TraesCS4A02G328454	.	-	null	null
	chr4A	612.943043Mb	612.944053Mb	TraesCS4A03G0815500	TraesCS4A02G328485	.	-	null	null
	chr4A	612.959995Mb	612.96206Mb	TraesCS4A03G0815600	TraesCS4A02G328500	.	-	Pentatricopeptide repeat-containing protein	PF07721: Tetratricopeptide repeat; PF01535: PPR repeat; PF12854: PPR repeat
	chr4A	612.963233Mb	612.963643Mb	TraesCS4A03G0815700LC	TraesCS4A02G487800LC	.	-	LINE-1 reverse transcriptase like	null
	chr4A	612.965108Mb	612.967549Mb	TraesCS4A03G0815800	TraesCS4A02G328600	.	-	Ankyrin repeat domain protein, putative	PF12796: Ankyrin repeats (3 copies)
	chr4A	612.969097Mb	612.975559Mb	TraesCS4A03G0815900	TraesCS4A02G328700	Os03t0851700-01	-	Transducin/WD-like repeat-protein	null
	chr4A	612.993554Mb	612.994583Mb	TraesCS4A03G0816000LC	TraesCS4A02G487900LC	.	+	Protein ZINC INDUCED FACILITATOR-LIKE 1	null
	chr4A	613.021954Mb	613.023807Mb	TraesCS4A03G0816100LC	TraesCS4A02G488000LC	.	+	Protein ZINC INDUCED FACILITATOR-LIKE 1	null
	chr4A	613.055447Mb	613.055722Mb	TraesCS4A03G0816200LC	TraesCS4A02G488100LC	.	+	Polynucleotidyl transferase, ribonuclease H-like superfamily protein	PF13456: Reverse transcriptase-like
	chr4A	613.05933Mb	613.059794Mb	TraesCS4A03G0816300LC	TraesCS4A02G488200LC	.	+	NBS-LRR-like resistance protein	PF00931: NB-ARC domain
	chr4A	613.08751Mb	613.089476Mb	TraesCS4A03G0816400	TraesCS4A02G328800	Os03t0851600-01	+	Laccase	PF07732: Multicopper oxidase; PF00394: Multicopper oxidase; PF07731: Multicopper oxidase
	chr4A	613.099689Mb	613.10204Mb	TraesCS4A03G0816500	TraesCS4A02G328900	.	-	cobalt ion-binding protein	null
	chr4A	613.103153Mb	613.106123Mb	TraesCS4A03G0816600	TraesCS4A02G329000	Os03t0851500-01	-	FRIGIDA-like protein, putative	PF07899: Frigida-like protein
	chr4A	613.110449Mb	613.117156Mb	TraesCS4A03G0816700	TraesCS4A02G329100	Os03t0851400-01	-	Disease resistance protein (NBS-LRR class) family	PF02892: BED zinc finger; PF00931: NB-ARC domain
	chr4A	613.260169Mb	613.265297Mb	TraesCS4A03G0816800	TraesCS4A02G329200	.	-	Protein ZINC INDUCED FACILITATOR-LIKE 1	PF07690: Major Facilitator Superfamily
	chr4A	613.269549Mb	613.274167Mb	TraesCS4A03G0816900	TraesCS4A02G329300	.	-	U2 small nuclear ribonucleoprotein A	PF14580: Leucine-rich repeat
	chr4A	613.274887Mb	613.285383Mb	TraesCS4A03G0817000	TraesCS4A02G329400	.	-	E3 ubiquitin-protein ligase SspH2	PF12274: Protein of unknown function (DUF3615)
	chr4A	613.283796Mb	613.284535Mb	TraesCS4A03G0817100LC	TraesCS4A02G488300LC	.	-	Metallo-hydrolase/oxidoreductase superfamily protein	PF12274: Protein of unknown function (DUF3615)
	chr4A	613.333585Mb	613.334033Mb	TraesCS4A03G0817200LC	TraesCS4A02G488400LC	.	+	DUF1685 family protein	PF07939: Protein of unknown function (DUF1685)
	chr4A	613.357792Mb	613.366745Mb	TraesCS4A03G0817300LC	TraesCS4A02G488500LC	.	-	U2 small nuclear ribonucleoprotein A	PF14580: Leucine-rich repeat
	chr4A	613.426772Mb	613.427315Mb	TraesCS4A03G0817400LC	TraesCS4A02G488600LC	.	-	Homeobox-leucine zipper family protein / lipid-binding START domain-containing protein	null
	chr4A	613.432394Mb	613.434398Mb	TraesCS4A03G0817500LC	TraesCS4A02G488700LC	.	+	Sodium channel protein type 10 subunit alpha	null
	chr4A	613.435789Mb	613.437366Mb	TraesCS4A03G0817600LC	TraesCS4A02G488800LC	.	+	Transposon protein, putative, CACTA, En/Spm sub-class	PF13963: Transposase-associated domain; PF02992: Transposase family tnp2
	chr4A	613.465976Mb	613.469035Mb	TraesCS4A03G0817700	TraesCS4A02G329500	.	+	DEAD-box ATP-dependent RNA helicase 52A	PF12274: Protein of unknown function (DUF3615)
	chr4A	613.4882Mb	613.488505Mb	TraesCS4A03G0817800LC	TraesCS4A02G488900LC	.	+	Cytosolic Fe-S cluster assembly factor NBP35	null
	chr4A	613.553714Mb	613.555012Mb	TraesCS4A03G0817900LC	TraesCS4A02G489000LC	.	-	Retrotransposon protein, putative, unclassified	PF13966: zinc-binding in reverse transcriptase
	chr4A	613.556407Mb	613.556793Mb	TraesCS4A03G0818000LC	TraesCS4A02G489100LC	.	-	Retrotransposon protein, putative, unclassified	null
	chr4A	613.556997Mb	613.557587Mb	TraesCS4A03G0818100LC	TraesCS4A02G489200LC	.	-	UDP-N-acetylglucosamine--N-acetylmuramyl-(pentapeptide) pyrophosphoryl-undecaprenol N-acetylglucosamine transferase	null
	chr4A	613.668731Mb	613.66954Mb	TraesCS4A03G0818200LC	TraesCS4A02G489300LC	.	+	ERD (early-responsive to dehydration stress) family protein	null
	chr4A	613.675711Mb	613.677037Mb	TraesCS4A03G0818300LC	TraesCS4A02G489400LC	.	-	F-box domain containing protein	null
	chr4A	613.677156Mb	613.677638Mb	TraesCS4A03G0818400LC	TraesCS4A02G489500LC	.	-	F-box family protein	PF00646: F-box domain
	chr4A	613.689503Mb	613.689865Mb	TraesCS4A03G0818500LC	TraesCS4A02G489600LC	.	-	GRAS family transcription factor	null
	chr4A	613.717226Mb	613.71986Mb	TraesCS4A03G0818600LC	TraesCS4A02G489700LC	.	-	F-box family protein	PF12937: F-box-like
	chr4A	613.722359Mb	613.726702Mb	TraesCS4A03G0818700	TraesCS4A02G329600	.	+	26S proteasome non-ATPase regulatory subunit	PF01399: PCI domain
	chr4A	613.750425Mb	613.752556Mb	TraesCS4A03G0818800	TraesCS4A02G329700	Os03t0851300-01	+	F-box family protein	null
	chr4A	613.866034Mb	613.869551Mb	TraesCS4A03G0818900LC	TraesCS4A02G489800LC	.	+	AT hook motif-containing protein, putative	null
	chr4A	613.873779Mb	613.874402Mb	TraesCS4A03G0819000LC	TraesCS4A02G489900LC	.	+	Vesicle-associated protein 1-1	null
	chr4A	613.874537Mb	613.882367Mb	TraesCS4A03G0819100	TraesCS4A02G329800	.	+	receptor kinase 1	PF00635: MSP (Major sperm protein) domain; PF00069: Protein kinase domain
	chr4A	613.883023Mb	613.884439Mb	TraesCS4A03G0819200LC	TraesCS4A02G490000LC	.	+	Receptor-like protein kinase	null
	chr4A	613.94112Mb	613.943596Mb	TraesCS4A03G0819300	TraesCS4A02G329900	.	+	F-box family protein	PF00646: F-box domain
	chr4A	613.946286Mb	613.948387Mb	TraesCS4A03G0819400	TraesCS4A02G330000	.	-	protein kinase family protein	PF00560: Leucine Rich Repeat; PF13855: Leucine rich repeat; PF00069: Protein kinase domain
	chr4A	613.948551Mb	613.949732Mb	TraesCS4A03G0819500	TraesCS4A02G330100	.	-	Leucine-rich repeat receptor-like protein kinase family protein	PF08263: Leucine rich repeat N-terminal domain; PF00560: Leucine Rich Repeat
	chr4A	613.997806Mb	613.998619Mb	TraesCS4A03G0819600LC	TraesCS4A02G490100LC	.	-	Retrovirus-related Pol polyprotein from transposon TNT 1-94	PF13976: GAG-pre-integrase domain
	chr4A	613.998691Mb	613.999275Mb	TraesCS4A03G0819700LC	TraesCS4A02G490200LC	.	-	Retrotransposon protein, putative, Ty1-copia subclass	PF14223: gag-polypeptide of LTR copia-type
	chr4A	614.005595Mb	614.005951Mb	TraesCS4A03G0819800LC	TraesCS4A02G490300LC	.	+	UDP-N-acetylglucosamine--N-acetylmuramyl-(pentapeptide) pyrophosphoryl-undecaprenol N-acetylglucosamine transferase	null
	chr4A	614.005618Mb	614.005947Mb	TraesCS4A03G0819900LC	TraesCS4A02G490400LC	.	-	Mitochondrial import receptor subunit TOM22	null
	chr4A	614.01467Mb	614.022785Mb	TraesCS4A03G0820000LC	TraesCS4A02G490500LC	.	-	Monothiol glutaredoxin	PF00462: Glutaredoxin
	chr4A	614.019318Mb	614.01956Mb	TraesCS4A03G0820100LC	TraesCS4A02G490600LC	.	-	S-adenosyl-L-methionine-dependent methyltransferases superfamily protein	null
	chr4A	614.035424Mb	614.039788Mb	TraesCS4A03G0820200	TraesCS4A02G330200	.	-	Monothiol glutaredoxin	PF12442: Protein of unknown function (DUF3681); PF00462: Glutaredoxin
	chr4A	614.046876Mb	614.051662Mb	TraesCS4A03G0820300	TraesCS4A02G330300	Os03t0851200-01	-	Glutaredoxin	PF00462: Glutaredoxin
	chr4A	614.054318Mb	614.058408Mb	TraesCS4A03G0820400	TraesCS4A02G330400	Os03t0851200-01	+	Elongation factor Tu	PF00009: Elongation factor Tu GTP binding domain; PF03144: Elongation factor Tu domain 2; PF03143: Elongation factor Tu C-terminal domain
	chr4A	614.060406Mb	614.064355Mb	TraesCS4A03G0820500LC	TraesCS4A02G490610LC	.	-	null	null
	chr4A	614.202629Mb	614.205208Mb	TraesCS4A03G0820600	TraesCS4A02G330600	Os03t0851100-01	+	F-box/RNI-like/FBD-like domains-containing protein	null
	chr4A	614.208425Mb	614.208973Mb	TraesCS4A03G0820700LC	TraesCS4A02G490700LC	.	-	Rp1-like protein	null
	chr4A	614.211181Mb	614.212391Mb	TraesCS4A03G0820800	TraesCS4A02G330700	.	-	Rust resistance-like protein RP1	null
	chr4A	614.218146Mb	614.219971Mb	TraesCS4A03G0820900LC	TraesCS4A02G490800LC	.	+	Ulp1 protease family, C-terminal catalytic domain containing protein, expressed	null
	chr4A	614.237524Mb	614.238104Mb	TraesCS4A03G0821000LC	TraesCS4A02G490900LC	.	+	Ulp1 protease family, C-terminal catalytic domain containing protein, expressed	PF02902: Ulp1 protease family, C-terminal catalytic domain
	chr4A	614.254979Mb	614.259603Mb	TraesCS4A03G0821100LC	TraesCS4A02G491000LC	.	+	Ulp1 protease family, C-terminal catalytic domain containing protein, expressed	null
	chr4A	614.260639Mb	614.261219Mb	TraesCS4A03G0821200LC	TraesCS4A02G491100LC	.	+	Ulp1 protease family protein	PF02902: Ulp1 protease family, C-terminal catalytic domain
	chr4A	614.276808Mb	614.28083Mb	TraesCS4A03G0821300	TraesCS4A02G330800	.	-	Shikimate dehydrogenase (NADP(+))	null
	chr4A	614.285357Mb	614.287529Mb	TraesCS4A03G0821400	TraesCS4A02G330900	.	+	LRR-RLK	null
	chr4A	614.294912Mb	614.297639Mb	TraesCS4A03G0821500	TraesCS4A02G331000	.	-	F-box family protein	PF00646: F-box domain
	chr4A	614.352054Mb	614.353571Mb	TraesCS4A03G0821600LC	TraesCS4A02G491200LC	.	+	Shikimate kinase-like protein 1	null
	chr4A	614.355063Mb	614.357658Mb	TraesCS4A03G0821700LC	TraesCS4A02G491300LC	.	-	HAT transposon superfamily	PF05699: hAT family C-terminal dimerisation region
	chr4A	614.358175Mb	614.358879Mb	TraesCS4A03G0821800LC	TraesCS4A02G491400LC	.	-	HAT family dimerization domain containing protein, expressed	PF02892: BED zinc finger
	chr4A	614.359664Mb	614.365654Mb	TraesCS4A03G0821900LC	TraesCS4A02G491500LC	.	+	StAR-related lipid transfer protein	null
	chr4A	614.368849Mb	614.369414Mb	TraesCS4A03G0822000LC	TraesCS4A02G491600LC	.	-	Transposon protein, putative, Pong sub-class	PF04827: Plant transposon protein
	chr4A	614.384373Mb	614.384845Mb	TraesCS4A03G0822100LC	TraesCS4A02G491700LC	.	+	Argininosuccinate lyase	null
	chr4A	614.397311Mb	614.397652Mb	TraesCS4A03G0822200LC	TraesCS4A02G491800LC	.	-	Transposon protein, putative, CACTA, En/Spm sub-class	null
	chr4A	614.397654Mb	614.39834Mb	TraesCS4A03G0822300LC	TraesCS4A02G491900LC	.	-	Ypt/Rab-GAP domain of gyp1p superfamily protein	null
	chr4A	614.529269Mb	614.537845Mb	TraesCS4A03G0822400	TraesCS4A02G331100	.	-	Pleiotropic drug resistance ABC transporter	PF14510: ABC-transporter extracellular N-terminal; PF00005: ABC transporter; PF01061: ABC-2 type transporter; PF08370: Plant PDR ABC transporter associated
	chr4A	614.772958Mb	614.773236Mb	TraesCS4A03G0822500LC	TraesCS4A02G492000LC	.	+	Ribonuclease H-like superfamily protein	null
	chr4A	614.774159Mb	614.775226Mb	TraesCS4A03G0822600	TraesCS4A02G331200	.	-	Dolichyl-diphosphooligosaccharide--protein glycosyltransferase subunit DAD1	null
	chr4A	614.80329Mb	614.805233Mb	TraesCS4A03G0822700	TraesCS4A02G331300	.	+	Cytochrome b	null
	chr4A	614.804073Mb	614.805169Mb	TraesCS4A03G0822800LC	TraesCS4A02G492100LC	.	-	Phosphate acyltransferase	null
	chr4A	614.919907Mb	614.942308Mb	TraesCS4A03G0822900	TraesCS4A02G331400	.	+	meristematic receptor-like kinase	null
	chr4A	614.946177Mb	614.946825Mb	TraesCS4A03G0823000LC	TraesCS4A02G492200LC	.	+	F-box family protein	null
	chr4A	614.947614Mb	614.947973Mb	TraesCS4A03G0823100LC	TraesCS4A02G492300LC	.	-	RNA-directed DNA polymerase (reverse transcriptase)-related family protein	null
	chr4A	614.951828Mb	614.953619Mb	TraesCS4A03G0823200LC	TraesCS4A02G492400LC	.	-	Disease resistance protein (TIR-NBS-LRR class) family	null
	chr4A	614.968722Mb	614.969301Mb	TraesCS4A03G0823300LC	TraesCS4A02G492500LC	.	-	30S ribosomal protein S20	null
	chr4A	614.976238Mb	614.978364Mb	TraesCS4A03G0823400LC	TraesCS4A02G492600LC	.	-	Protein FAR1-RELATED SEQUENCE 5	PF03101: FAR1 DNA-binding domain; PF10551: MULE transposase domain
	chr4A	614.981716Mb	614.982189Mb	TraesCS4A03G0823500LC	TraesCS4A02G492700LC	.	+	Transposon protein, putative, Pong sub-class	null
	chr4A	615.034421Mb	615.035035Mb	TraesCS4A03G0823600LC	TraesCS4A02G492800LC	.	-	LINE-1 reverse transcriptase	PF00078: Reverse transcriptase (RNA-dependent DNA polymerase)
	chr4A	615.044778Mb	615.04547Mb	TraesCS4A03G0823700LC	TraesCS4A02G492900LC	.	-	F-box domain containing protein	null
	chr4A	615.061737Mb	615.062523Mb	TraesCS4A03G0823800	TraesCS4A02G331500	.	-	F-box domain containing protein	null
	chr4A	615.06291Mb	615.067122Mb	TraesCS4A03G0823900	TraesCS4A02G331600	.	+	Alcohol dehydrogenase-like protein	PF01370: NAD dependent epimerase/dehydratase family
	chr4A	615.069329Mb	615.070324Mb	TraesCS4A03G0824000	TraesCS4A02G331700	.	-	F-box domain containing protein	null
	chr4A	615.129601Mb	615.130143Mb	TraesCS4A03G0824100LC	TraesCS4A02G493000LC	.	+	F-box and associated interaction domains-containing protein	null
	chr4A	615.135516Mb	615.137536Mb	TraesCS4A03G0824200LC	TraesCS4A02G493100LC	.	-	zinc finger MYM-type-like protein	PF14291: Domain of unknown function (DUF4371); PF05699: hAT family C-terminal dimerisation region
	chr4A	615.137711Mb	615.138124Mb	TraesCS4A03G0824300	TraesCS4A02G331800	.	-	18S pre-ribosomal assembly protein gar2-like protein	null
	chr4A	615.141681Mb	615.14595Mb	TraesCS4A03G0824400	TraesCS4A02G331900	.	-	Cinnamoyl-CoA reductase 4	PF01073: 3-beta hydroxysteroid dehydrogenase/isomerase family
	chr4A	615.205686Mb	615.206234Mb	TraesCS4A03G0824500LC	TraesCS4A02G493200LC	.	+	DNA topoisomerase	null
	chr4A	615.209968Mb	615.210312Mb	TraesCS4A03G0824600LC	TraesCS4A02G493300LC	.	-	Transposon protein, putative, Mutator sub-class, expressed	null
	chr4A	615.210725Mb	615.210979Mb	TraesCS4A03G0824700LC	TraesCS4A02G493400LC	.	-	Transposon protein, putative, Mutator sub-class	null
	chr4A	615.259894Mb	615.260467Mb	TraesCS4A03G0824800LC	TraesCS4A02G493500LC	.	-	Protein phosphatase 2C family protein	null
	chr4A	615.332211Mb	615.332843Mb	TraesCS4A03G0824900	TraesCS4A02G332000	.	+	Serrate RNA effector molecule homolog	null
	chr4A	615.336609Mb	615.336983Mb	TraesCS4A03G0825000LC	TraesCS4A02G493600LC	.	+	Protein kinase family protein	PF07714: Protein tyrosine kinase
	chr4A	615.33816Mb	615.340423Mb	TraesCS4A03G0825100	TraesCS4A02G332100	.	-	Nascent polypeptide-associated complex subunit beta	PF01849: NAC domain
	chr4A	615.413356Mb	615.41386Mb	TraesCS4A03G0825200LC	TraesCS4A02G493700LC	.	-	DWNN domain, a CCHC-type zinc finger	null
	chr4A	615.41387Mb	615.414646Mb	TraesCS4A03G0825300LC	TraesCS4A02G493800LC	.	-	Transposon protein, putative, Mutator sub-class	PF04434: SWIM zinc finger
	chr4A	615.415057Mb	615.415785Mb	TraesCS4A03G0825400LC	TraesCS4A02G493900LC	.	-	Transposon protein, putative, Mutator sub-class	PF03108: MuDR family transposase
	chr4A	615.435919Mb	615.437941Mb	TraesCS4A03G0825500	TraesCS4A02G332200	Os03t0851000-01	-	F-box and associated interaction domains-containing protein	PF00646: F-box domain
	chr4A	615.441943Mb	615.443654Mb	TraesCS4A03G0825600	TraesCS4A02G332300	.	-	F-box family protein	null
	chr4A	615.486574Mb	615.489469Mb	TraesCS4A03G0825700	TraesCS4A02G332400	.	+	F-box family protein	PF00646: F-box domain
	chr4A	615.491368Mb	615.491691Mb	TraesCS4A03G0825800LC	TraesCS4A02G494000LC	.	+	Retrotransposon protein, putative, unclassified	null
	chr4A	615.494483Mb	615.495113Mb	TraesCS4A03G0825900LC	TraesCS4A02G494100LC	.	+	LINE-1 reverse transcriptase like	PF00078: Reverse transcriptase (RNA-dependent DNA polymerase)
	chr4A	615.497658Mb	615.498983Mb	TraesCS4A03G0826000	TraesCS4A02G332500	.	-	F-box domain containing protein, expressed	null
	chr4A	615.525238Mb	615.527503Mb	TraesCS4A03G0826100	TraesCS4A02G332600	.	+	FBD-associated F-box protein	null
	chr4A	615.535702Mb	615.53607Mb	TraesCS4A03G0826200LC	TraesCS4A02G494200LC	.	+	Transposon protein, putative, Mutator sub-class, expressed	null
	chr4A	615.549626Mb	615.55112Mb	TraesCS4A03G0826300LC	TraesCS4A02G494300LC	.	-	Protein FAR1-RELATED SEQUENCE 5	PF03101: FAR1 DNA-binding domain; PF10551: MULE transposase domain
	chr4A	615.552239Mb	615.579373Mb	TraesCS4A03G0826400LC	TraesCS4A02G494400LC	Os06t0103600-01	-	Protein FAR1-RELATED SEQUENCE 5	PF03101: FAR1 DNA-binding domain; PF06839: GRF zinc finger
	chr4A	615.582862Mb	615.587825Mb	TraesCS4A03G0826500LC	TraesCS4A02G494500LC	.	-	Ulp1 protease family, C-terminal catalytic domain containing protein, expressed	null
	chr4A	615.590619Mb	615.591209Mb	TraesCS4A03G0826600LC	TraesCS4A02G494600LC	.	-	tRNA-specific 2-thiouridylase MnmA	null
	chr4A	615.620475Mb	615.627709Mb	TraesCS4A03G0826700LC	TraesCS4A02G494700LC	Os06t0103500-01	-	F-box family protein	null
	chr4A	615.70114Mb	615.702249Mb	TraesCS4A03G0826800LC	TraesCS4A02G494800LC	Os06t0103400-02	+	F-box domain containing protein	null
	chr4A	615.706769Mb	615.712163Mb	TraesCS4A03G0826900	TraesCS4A02G332700	.	-	F-box and associated interaction domains-containing protein	PF00646: F-box domain
	chr4A	615.71098Mb	615.711864Mb	TraesCS4A03G0827000	TraesCS4A02G332800	.	-	F-box domain containing protein	null
	chr4A	615.71769Mb	615.718016Mb	TraesCS4A03G0827100LC	TraesCS4A02G494900LC	.	-	polyprenyltransferase 1	null
	chr4A	615.719621Mb	615.721421Mb	TraesCS4A03G0827200	TraesCS4A02G332900	.	-	F-box and associated interaction domains-containing protein	PF00646: F-box domain
	chr4A	615.731085Mb	615.732982Mb	TraesCS4A03G0827300	TraesCS4A02G333000	.	-	F-box family protein	PF12937: F-box-like
	chr4A	615.736143Mb	615.738655Mb	TraesCS4A03G0827400	TraesCS4A02G333100	.	-	F-box family protein	null
	chr4A	615.79538Mb	615.796299Mb	TraesCS4A03G0827500	TraesCS4A02G333200	.	-	Basic blue protein, putative	PF02298: Plastocyanin-like domain
	chr4A	615.81143Mb	615.812228Mb	TraesCS4A03G0827600	TraesCS4A02G333300	Os03t0850900-01	-	Basic blue protein	PF02298: Plastocyanin-like domain
	chr4A	615.81569Mb	615.82091Mb	TraesCS4A03G0827700	TraesCS4A02G333400	Os03t0850900-01	+	Transferase, transferring glycosyl groups	null
	chr4A	615.835512Mb	615.83713Mb	TraesCS4A03G0827800	TraesCS4A02G333500	Os03t0850800-01	+	Sec14p-like phosphatidylinositol transfer family protein	PF00650: CRAL/TRIO domain
	chr4A	615.843019Mb	615.843396Mb	TraesCS4A03G0827900LC	TraesCS4A02G495000LC	Os06t0103300-01	+	Ribosomal protein L4/L1 family	null
	chr4A	615.87655Mb	615.885194Mb	TraesCS4A03G0828000	TraesCS4A02G333600	Os03t0850700-01	+	Sec14p-like phosphatidylinositol transfer family protein	null
	chr4A	615.87797Mb	615.878986Mb	TraesCS4A03G0828100LC	TraesCS4A02G495100LC	.	-	Polynucleotidyl transferase, ribonuclease H-like superfamily protein	PF13966: zinc-binding in reverse transcriptase; PF13456: Reverse transcriptase-like
	chr4A	615.883347Mb	615.88391Mb	TraesCS4A03G0828200	TraesCS4A02G333700	Os03t0850700-01	+	Ethylene-responsive transcription factor	null
	chr4A	615.927585Mb	615.931337Mb	TraesCS4A03G0828300	TraesCS4A02G333800	Os03t0850700-01	+	Sec14p-like phosphatidylinositol transfer family protein	PF00650: CRAL/TRIO domain
	chr4A	616.001241Mb	616.001663Mb	TraesCS4A03G0828400LC	TraesCS4A02G495200LC	.	+	Retrotransposon protein, putative, unclassified	null
	chr4A	616.059883Mb	616.066932Mb	TraesCS4A03G0828500	TraesCS4A02G333900	Os03t0850700-01	-	KH domain-containing protein	PF00013: KH domain
	chr4A	616.099635Mb	616.100033Mb	TraesCS4A03G0828600LC	TraesCS4A02G495300LC	.	+	Inosose dehydratase	null
	chr4A	616.113659Mb	616.114852Mb	TraesCS4A03G0828700	TraesCS4A02G334000	.	+	Glycine rich protein 3	null
	chr4A	616.121119Mb	616.122323Mb	TraesCS4A03G0828800	TraesCS4A02G334100	.	+	Glycine rich protein 3	null
	chr4A	616.18047Mb	616.181728Mb	TraesCS4A03G0828900	TraesCS4A02G334200	.	+	Glycine rich protein 3	null
	chr4A	616.191741Mb	616.192953Mb	TraesCS4A03G0829000	TraesCS4A02G334300	.	+	Glycine rich protein 3	null
	chr4A	616.252419Mb	616.253341Mb	TraesCS4A03G0829100LC	TraesCS4A02G495400LC	.	+	NAC domain-containing protein, putative	PF02365: No apical meristem (NAM) protein
	chr4A	616.27571Mb	616.277484Mb	TraesCS4A03G0829200	TraesCS4A02G334400	.	+	Integral membrane protein	PF10063: Uncharacterized integral membrane protein (DUF2301)
	chr4A	616.281797Mb	616.289599Mb	TraesCS4A03G0829300LC	TraesCS4A02G495500LC	.	-	Aspartokinase	PF00696: Amino acid kinase family
	chr4A	616.31556Mb	616.321411Mb	TraesCS4A03G0829400LC	TraesCS4A02G495600LC	.	-	Aspartokinase	PF00696: Amino acid kinase family
	chr4A	616.327438Mb	616.328238Mb	TraesCS4A03G0829500LC	TraesCS4A02G495700LC	.	+	RNA-directed DNA polymerase (Reverse transcriptase)	PF13966: zinc-binding in reverse transcriptase
	chr4A	616.37232Mb	616.401932Mb	TraesCS4A03G0829600LC	TraesCS4A02G495800LC	.	-	Sucrose Transporter	null
	chr4A	616.402213Mb	616.40424Mb	TraesCS4A03G0829700LC	TraesCS4A02G495900LC	Os06t0103200-01	-	zinc transporter	null
	chr4A	616.47073Mb	616.471314Mb	TraesCS4A03G0829800LC	TraesCS4A02G496000LC	.	-	Transposase	PF13359: DDE superfamily endonuclease
	chr4A	616.471407Mb	616.471795Mb	TraesCS4A03G0829900LC	TraesCS4A02G496100LC	.	-	CAI-1 autoinducer sensor kinase/phosphatase cqsS isoform 1	null
	chr4A	616.485347Mb	616.487297Mb	TraesCS4A03G0830000	TraesCS4A02G334500	Os03t0850600-01	-	Sucrose transporter	null
	chr4A	616.490422Mb	616.491768Mb	TraesCS4A03G0830100	TraesCS4A02G334600	.	-	U3 small nucleolar RNA-associated protein 18-like protein	PF07893: Protein of unknown function (DUF1668)
	chr4A	616.511308Mb	616.512436Mb	TraesCS4A03G0830200LC	TraesCS4A02G496200LC	.	-	Gag-Pol polyprotein	null
	chr4A	616.680232Mb	616.6849Mb	TraesCS4A03G0830300	TraesCS4A02G334700	.	+	Actin-related protein 2/3 complex subunit 4	PF05856: ARP2/3 complex 20 kDa subunit (ARPC4)
	chr4A	616.688156Mb	616.692589Mb	TraesCS4A03G0830400	TraesCS4A02G334800	Os03t0848300-01	-	B-cell receptor-associated protein 31-like containing protein	PF05529: B-cell receptor-associated protein 31-like
	chr4A	616.708001Mb	616.708633Mb	TraesCS4A03G0830500LC	TraesCS4A02G496300LC	.	-	Receptor-like protein kinase	PF07714: Protein tyrosine kinase
	chr4A	616.709181Mb	616.736253Mb	TraesCS4A03G0830600LC	TraesCS4A02G496400LC	.	-	receptor kinase 1	PF00069: Protein kinase domain
	chr4A	616.73435Mb	616.734511Mb	TraesCS4A03G0830700LC	TraesCS4A02G496500LC	.	-	Retrotransposon protein, putative, Ty1-copia subclass	null
	chr4A	616.734656Mb	616.735036Mb	TraesCS4A03G0830800LC	TraesCS4A02G496600LC	.	-	Retrotransposon protein, putative, Ty1-copia subclass	null
	chr4A	616.738188Mb	616.739069Mb	TraesCS4A03G0830900LC	TraesCS4A02G496700LC	.	-	Protein kinase family protein	PF00069: Protein kinase domain
	chr4A	616.739222Mb	616.744045Mb	TraesCS4A03G0831000	TraesCS4A02G334900	Os03t0848400-01	-	Protein kinase family protein	PF00069: Protein kinase domain; PF07714: Protein tyrosine kinase
	chr4A	616.747594Mb	616.748139Mb	TraesCS4A03G0831100LC	TraesCS4A02G496800LC	.	+	Zinc finger CCHC domain-containing protein 9	PF00098: Zinc knuckle
	chr4A	616.756158Mb	616.75652Mb	TraesCS4A03G0831200LC	TraesCS4A02G496900LC	.	-	Receptor-like protein kinase	PF07714: Protein tyrosine kinase
	chr4A	616.756522Mb	616.759399Mb	TraesCS4A03G0831300	TraesCS4A02G335000	.	-	lectin-receptor kinase	PF00069: Protein kinase domain; PF07714: Protein tyrosine kinase
	chr4A	616.762635Mb	616.763885Mb	TraesCS4A03G0831400LC	TraesCS4A02G496910LC	.	-	null	null
	chr4A	616.764148Mb	616.76472Mb	TraesCS4A03G0831500LC	TraesCS4A02G497000LC	.	-	Zinc finger MYM-type protein 5	null
	chr4A	616.765155Mb	616.772473Mb	TraesCS4A03G0831600	TraesCS4A02G335200	.	-	Protein kinase family protein	PF00069: Protein kinase domain; PF07714: Protein tyrosine kinase
	chr4A	616.773949Mb	616.777126Mb	TraesCS4A03G0831700	TraesCS4A02G335300	.	+	RPM1-interacting protein 4	PF05627: Cleavage site for pathogenic type III effector avirulence factor Avr
	chr4A	616.777202Mb	616.782787Mb	TraesCS4A03G0831800	TraesCS4A02G335400	Os03t0848600-01	-	Conserved oligomeric Golgi complex subunit 2	PF06148: COG (conserved oligomeric Golgi) complex component, COG2; PF12022: Domain of unknown function (DUF3510)
	chr4A	616.793777Mb	616.793872Mb	TraesCS4A03G0831900LC	TraesCS4A02G497100LC	.	-	transmembrane protein	null
	chr4A	616.847198Mb	616.847482Mb	TraesCS4A03G0832000LC	TraesCS4A02G497200LC	.	+	Endonuclease/exonuclease/phosphatase family protein	null
	chr4A	616.849792Mb	616.850511Mb	TraesCS4A03G0832100LC	TraesCS4A02G497300LC	.	+	RNA-directed DNA polymerase (reverse transcriptase)-related family protein	PF13966: zinc-binding in reverse transcriptase
	chr4A	616.870745Mb	616.871707Mb	TraesCS4A03G0832200	TraesCS4A02G340000	Os03t0849800-01	-	Pollen allergen Cyn d 23	null
	chr4A	616.875161Mb	616.875625Mb	TraesCS4A03G0832300LC	TraesCS4A02G504800LC	.	+	Zinc finger MYM-type protein 5	null
	chr4A	616.875229Mb	616.875558Mb	TraesCS4A03G0832400LC	TraesCS4A02G504900LC	.	-	NAC domain containing protein 50	null
	chr4A	616.875895Mb	616.876641Mb	TraesCS4A03G0832500LC	TraesCS4A02G504700LC	.	+	Zinc finger MYM-type-like protein	PF14291: Domain of unknown function (DUF4371)
	chr4A	616.895437Mb	616.895901Mb	TraesCS4A03G0832600LC	TraesCS4A02G504600LC	.	-	Glutamate-rich WD repeat-containing protein 1	null
	chr4A	616.936006Mb	616.937137Mb	TraesCS4A03G0832700LC	TraesCS4A02G504500LC	.	+	cysteine-rich/transmembrane domain A-like protein	null
	chr4A	617.006001Mb	617.009798Mb	TraesCS4A03G0832800	TraesCS4A02G339900	Os03t0849900-01	+	Glycosyltransferase	PF03407: Nucleotide-diphospho-sugar transferase
	chr4A	617.015859Mb	617.016506Mb	TraesCS4A03G0832900LC	TraesCS4A02G504400LC	.	+	Retrovirus-related Pol polyprotein LINE-1	null
	chr4A	617.056035Mb	617.057982Mb	TraesCS4A03G0833000	TraesCS4A02G339800	Os03t0849900-01	+	Glycosyltransferase	PF03407: Nucleotide-diphospho-sugar transferase
	chr4A	617.108051Mb	617.110034Mb	TraesCS4A03G0833100	TraesCS4A02G339700	.	-	Glycosyltransferase	PF03407: Nucleotide-diphospho-sugar transferase
	chr4A	617.12273Mb	617.127284Mb	TraesCS4A03G0833200	TraesCS4A02G339600	.	+	Mitochondrial carrier protein, putative	PF00153: Mitochondrial carrier protein
	chr4A	617.126937Mb	617.128765Mb	TraesCS4A03G0833300	TraesCS4A02G339500	.	-	Dehydrogenase/reductase	PF13561: Enoyl-(Acyl carrier protein) reductase
	chr4A	617.169512Mb	617.169811Mb	TraesCS4A03G0833400LC	TraesCS4A02G504300LC	.	-	Genome polyprotein	null
	chr4A	617.172273Mb	617.17834Mb	TraesCS4A03G0833500	TraesCS4A02G339300	.	-	CTD small phosphatase-like protein	PF03031: NLI interacting factor-like phosphatase
	chr4A	617.286696Mb	617.288292Mb	TraesCS4A03G0833600	TraesCS4A02G339200	Os03t0850200-00	+	Expansin	PF03330: Lytic transglycolase; PF01357: Pollen allergen
	chr4A	617.318273Mb	617.319111Mb	TraesCS4A03G0833700LC	TraesCS4A02G504200LC	.	-	Multifunctional CCA protein	PF13456: Reverse transcriptase-like
	chr4A	617.321707Mb	617.321931Mb	TraesCS4A03G0833800LC	TraesCS4A02G504100LC	.	-	DNA-(apurinic or apyrimidinic site) lyase	null
	chr4A	617.322616Mb	617.322945Mb	TraesCS4A03G0833900LC	TraesCS4A02G504000LC	.	-	60 kDa chaperonin	PF14111: Domain of unknown function (DUF4283)
	chr4A	617.343829Mb	617.345891Mb	TraesCS4A03G0834000	TraesCS4A02G339100	Os03t0850200-00	-	Cytochrome P450	PF00067: Cytochrome P450
	chr4A	617.362473Mb	617.364348Mb	TraesCS4A03G0834100	TraesCS4A02G339000	.	+	Cytochrome P450	PF00067: Cytochrome P450
	chr4A	617.417452Mb	617.41803Mb	TraesCS4A03G0834200LC	TraesCS4A02G503900LC	.	-	Ribosomal RNA small subunit methyltransferase J	PF13456: Reverse transcriptase-like
	chr4A	617.515326Mb	617.517138Mb	TraesCS4A03G0834300	TraesCS4A02G338900	.	-	RING/U-box superfamily protein	PF13639: Ring finger domain
	chr4A	617.558344Mb	617.559213Mb	TraesCS4A03G0834400LC	TraesCS4A02G503800LC	.	-	Gag polyprotein	PF14111: Domain of unknown function (DUF4283)
	chr4A	617.586748Mb	617.587432Mb	TraesCS4A03G0834500LC	TraesCS4A02G503700LC	.	+	BED zinc finger,hAT family dimerization domain	PF14372: Domain of unknown function (DUF4413); PF05699: hAT family C-terminal dimerisation region
	chr4A	617.59063Mb	617.592354Mb	TraesCS4A03G0834600	TraesCS4A02G338800	.	+	Cytochrome P450	PF00067: Cytochrome P450
	chr4A	617.679911Mb	617.681423Mb	TraesCS4A03G0834700LC	TraesCS4A02G503600LC	.	+	alpha/beta-Hydrolases superfamily protein	null
	chr4A	617.706912Mb	617.707442Mb	TraesCS4A03G0834800	TraesCS4A02G338700	.	-	Chromosome partition protein MukB	null
	chr4A	617.735218Mb	617.737383Mb	TraesCS4A03G0834900	TraesCS4A02G338600	.	-	Ubiquitin carboxyl-terminal hydrolase 2	PF13968: Domain of unknown function (DUF4220); PF04578: Protein of unknown function, DUF594
	chr4A	617.815281Mb	617.816853Mb	TraesCS4A03G0835000LC	TraesCS4A02G503500LC	.	+	Retrotransposon protein, putative, unclassified	null
	chr4A	617.819428Mb	617.823163Mb	TraesCS4A03G0835100	TraesCS4A02G338500	Os03t0850300-01	-	Phospholipase D	null
	chr4A	617.826679Mb	617.827086Mb	TraesCS4A03G0835200LC	TraesCS4A02G503400LC	.	-	kinase with adenine nucleotide alpha hydrolases-like domain-containing protein	null
	chr4A	617.827613Mb	617.828026Mb	TraesCS4A03G0835300LC	TraesCS4A02G503300LC	.	-	Heat shock 22 kDa protein, chloroplastic	null
	chr4A	617.83027Mb	617.83143Mb	TraesCS4A03G0835400	TraesCS4A02G338400	.	-	Sterile alpha motif (SAM) domain-containing protein	PF07647: SAM domain (Sterile alpha motif)
	chr4A	617.844721Mb	617.862041Mb	TraesCS4A03G0835500	TraesCS4A02G338300	.	-	SIGNAL PEPTIDE PEPTIDASE-LIKE 4	PF13968: Domain of unknown function (DUF4220); PF04578: Protein of unknown function, DUF594
	chr4A	617.856829Mb	617.857544Mb	TraesCS4A03G0835600LC	TraesCS4A02G503200LC	.	+	Polyprotein	null
	chr4A	617.866307Mb	617.867157Mb	TraesCS4A03G0835700LC	TraesCS4A02G503000LC	.	-	Transposon protein, putative, Pong sub-class	PF04827: Plant transposon protein
	chr4A	617.866817Mb	617.867056Mb	TraesCS4A03G0835800LC	TraesCS4A02G503100LC	.	-	Transposon protein Pong sub-class	null
	chr4A	617.899459Mb	617.902183Mb	TraesCS4A03G0835900	TraesCS4A02G338200	.	+	Ubiquitin carboxyl-terminal hydrolase 2	PF13968: Domain of unknown function (DUF4220); PF04578: Protein of unknown function, DUF594
	chr4A	617.957154Mb	617.957351Mb	TraesCS4A03G0836000LC	TraesCS4A02G502900LC	.	+	2-oxoglutarate (2OG) and Fe(II)-dependent oxygenase superfamily protein	null
	chr4A	617.965568Mb	617.967499Mb	TraesCS4A03G0836100	TraesCS4A02G338100	.	-	Pectinesterase	PF01095: Pectinesterase
	chr4A	617.985844Mb	617.986167Mb	TraesCS4A03G0836200LC	TraesCS4A02G502800LC	.	+	Transposon protein, putative, CACTA, En/Spm sub-class, expressed	PF02992: Transposase family tnp2
	chr4A	618.000235Mb	618.000854Mb	TraesCS4A03G0836300	TraesCS4A02G338000	.	+	Invertase inhibitor	PF04043: Plant invertase/pectin methylesterase inhibitor
	chr4A	618.011231Mb	618.012061Mb	TraesCS4A03G0836400LC	TraesCS4A02G502700LC	.	-	Retrotransposon protein, putative, unclassified	PF13966: zinc-binding in reverse transcriptase
	chr4A	618.012548Mb	618.012769Mb	TraesCS4A03G0836500LC	TraesCS4A02G502600LC	.	-	LINE-1 reverse transcriptase like	PF00078: Reverse transcriptase (RNA-dependent DNA polymerase)
	chr4A	618.012801Mb	618.013043Mb	TraesCS4A03G0836600LC	TraesCS4A02G502500LC	.	-	Retrotransposon protein, putative, unclassified	null
	chr4A	618.013935Mb	618.014483Mb	TraesCS4A03G0836700LC	TraesCS4A02G502400LC	.	-	Retrotransposon protein, putative, unclassified	null
	chr4A	618.0288Mb	618.030013Mb	TraesCS4A03G0836800	TraesCS4A02G337900	Os03t0850400-01	+	zinc finger/BTB domain protein, putative (DUF1644)	null
	chr4A	618.09472Mb	618.100761Mb	TraesCS4A03G0836900	TraesCS4A02G337800	.	+	Aspartokinase	PF00696: Amino acid kinase family; PF01842: ACT domain
	chr4A	618.206777Mb	618.207316Mb	TraesCS4A03G0837000LC	TraesCS4A02G502300LC	.	+	Epstein-Barr virus EBNA-1-like protein	null
	chr4A	618.220003Mb	618.220868Mb	TraesCS4A03G0837100LC	TraesCS4A02G502200LC	.	+	Bone morphogenetic protein 2	null
	chr4A	618.297142Mb	618.297627Mb	TraesCS4A03G0837200LC	TraesCSU02G603200LC	.	-	Glutathione S-transferase T3	null
	chr4A	618.373034Mb	618.374404Mb	TraesCS4A03G0837300	TraesCS4A02G337700	.	+	U3 small nucleolar RNA-associated protein 18-like protein	PF07893: Protein of unknown function (DUF1668)
	chr4A	618.435925Mb	618.437578Mb	TraesCS4A03G0837400LC	TraesCS4A02G502100LC	.	+	Phytochromobilin:ferredoxin oxidoreductase, chloroplastic	null
	chr4A	618.595699Mb	618.595944Mb	TraesCS4A03G0837500LC	TraesCS4A02G502000LC	.	-	Protein FAR1-RELATED SEQUENCE 5	null
	chr4A	618.595999Mb	618.602159Mb	TraesCS4A03G0837600LC	TraesCS4A02G501900LC	.	-	Basic-leucine zipper (bZIP) transcription factor family protein	null
	chr4A	618.631327Mb	618.63159Mb	TraesCS4A03G0837700	TraesCS4A02G337600	.	-	RING/FYVE/PHD-type zinc finger family protein	null
	chr4A	618.665367Mb	618.665927Mb	TraesCS4A03G0837800LC	TraesCS4A02G501800LC	.	+	Serine/threonine protein phosphatase 7 long form isogeny	null
	chr4A	618.698547Mb	618.698921Mb	TraesCS4A03G0837900LC	TraesCS4A02G501700LC	.	-	Ribonucleoside-diphosphate reductase subunit beta	null
	chr4A	618.725481Mb	618.726109Mb	TraesCS4A03G0838000	TraesCS4A02G337500	.	+	Serine/threonine-protein phosphatase 7 long form like	null
	chr4A	618.73289Mb	618.734421Mb	TraesCS4A03G0838100	TraesCS4A02G337400	.	+	U3 small nucleolar RNA-associated protein 18-like protein	PF07893: Protein of unknown function (DUF1668)
	chr4A	618.821878Mb	618.823158Mb	TraesCS4A03G0838200LC	TraesCSU02G484500LC	.	+	Unknown protein	null
	chr4A	618.914385Mb	618.914945Mb	TraesCS4A03G0838300LC	TraesCS4A02G501600LC	.	+	Serine/threonine-protein phosphatase 7 long form like	null
	chr4A	618.985367Mb	618.98572Mb	TraesCS4A03G0838400LC	TraesCS4A02G501500LC	.	+	Purple acid phosphatase	PF01276: Orn/Lys/Arg decarboxylase, major domain
	chr4A	618.994713Mb	618.997807Mb	TraesCS4A03G0838500	TraesCS4A02G337300	Os03t0847900-03	+	UDP-4-amino-4-deoxy-L-arabinose--oxoglutarate aminotransferase	PF01276: Orn/Lys/Arg decarboxylase, major domain; PF03711: Orn/Lys/Arg decarboxylase, C-terminal domain
	chr4A	618.996477Mb	618.996674Mb	TraesCS4A03G0838600LC	TraesCS4A02G501400LC	.	-	phenylalanyl-tRNA synthetase class IIc family protein	null
	chr4A	618.999198Mb	619.00018Mb	TraesCS4A03G0838700	TraesCS4A02G337200	Os03t0847900-03	-	ROP-interactive CRIB motif protein	PF00786: P21-Rho-binding domain
	chr4A	619.004231Mb	619.004663Mb	TraesCS4A03G0838800LC	TraesCS4A02G501300LC	.	-	LINE-1 reverse transcriptase like	PF00078: Reverse transcriptase (RNA-dependent DNA polymerase)
	chr4A	619.005882Mb	619.006157Mb	TraesCS4A03G0838900LC	TraesCS4A02G501200LC	.	-	Natural resistance-associated macrophage protein 1	null
	chr4A	619.007401Mb	619.008005Mb	TraesCS4A03G0839000LC	TraesCS4A02G501100LC	.	+	LINE-1 reverse transcriptase like	null
	chr4A	619.035014Mb	619.03629Mb	TraesCS4A03G0839100	TraesCS4A02G337100	Os03t0847900-03	-	CRIB domain-containing protein RIC4	PF00786: P21-Rho-binding domain
	chr4A	619.055749Mb	619.057437Mb	TraesCS4A03G0839200	TraesCS4A02G337000	Os03t0847800-01	-	CRIB domain-containing protein RIC4	PF00786: P21-Rho-binding domain
	chr4A	619.077906Mb	619.078451Mb	TraesCS4A03G0839300LC	TraesCS4A02G501000LC	.	-	Transposon protein, putative, Pong sub-class	null
	chr4A	619.083888Mb	619.090947Mb	TraesCS4A03G0839400	TraesCS4A02G336900	Os03t0847600-01	-	Ubiquitin carboxyl-terminal hydrolase-related protein	null
	chr4A	619.086111Mb	619.086536Mb	TraesCS4A03G0839500LC	TraesCS4A02G500900LC	.	+	Metalloprotease TIKI homolog	null
	chr4A	619.180361Mb	619.186382Mb	TraesCS4A03G0839600	TraesCS4A02G336800	.	-	Kinase-like protein	PF00069: Protein kinase domain
	chr4A	619.187513Mb	619.18801Mb	TraesCS4A03G0839700	TraesCS4A02G336700	.	-	B3 domain-containing protein	null
	chr4A	619.208271Mb	619.222298Mb	TraesCS4A03G0839800	TraesCS4A02G336600	Os03t0845500-01	+	Cleavage and polyadenylation specificity factor subunit 3	PF10996: Beta-Casp domain; PF07521: Zn-dependent metallo-hydrolase RNA specificity domain; PF11718: Pre-mRNA 3'-end-processing endonuclease polyadenylation factor C-term
	chr4A	619.217436Mb	619.218059Mb	TraesCS4A03G0839900LC	TraesCS4A02G500800LC	.	+	RNA-directed DNA polymerase (reverse transcriptase)-related family protein	PF13966: zinc-binding in reverse transcriptase
	chr4A	619.266535Mb	619.266915Mb	TraesCS4A03G0840000LC	TraesCS4A02G500700LC	.	+	Retrotransposon protein, putative, unclassified	null
	chr4A	619.346746Mb	619.346886Mb	TraesCS4A03G0840100LC	TraesCS4A02G500600LC	.	+	60S ribosomal protein L30	null
	chr4A	619.370348Mb	619.37074Mb	TraesCS4A03G0840200LC	TraesCS4A02G500500LC	.	+	Retrovirus-related Pol polyprotein from transposon TNT 1-94	null
	chr4A	619.370767Mb	619.371398Mb	TraesCS4A03G0840300LC	TraesCS4A02G500400LC	.	+	Retrovirus-related Pol polyprotein from transposon TNT 1-94	null
	chr4A	619.467371Mb	619.46782Mb	TraesCS4A03G0840400LC	TraesCS4A02G500300LC	.	-	Endonuclease/exonuclease/phosphatase family protein	null
	chr4A	619.467977Mb	619.46818Mb	TraesCS4A03G0840500LC	TraesCS4A02G500200LC	.	-	DNA-(apurinic or apyrimidinic site) lyase	null
	chr4A	619.468991Mb	619.470781Mb	TraesCS4A03G0840600LC	TraesCS4A02G500100LC	.	-	Retrotransposon protein, putative, unclassified	PF14111: Domain of unknown function (DUF4283)
	chr4A	619.505605Mb	619.50983Mb	TraesCS4A03G0840700LC	TraesCS4A02G500000LC	.	-	receptor kinase 1	PF00069: Protein kinase domain
	chr4A	619.521443Mb	619.521834Mb	TraesCS4A03G0840800LC	TraesCS4A02G499900LC	Os06t0101800-01	+	Protein FAR1-RELATED SEQUENCE 5	PF10551: MULE transposase domain
	chr4A	619.528991Mb	619.52953Mb	TraesCS4A03G0840900LC	TraesCS4A02G499800LC	.	-	Serine/threonine-protein phosphatase 7 long form like	null
	chr4A	619.549456Mb	619.549686Mb	TraesCS4A03G0841000LC	TraesCS4A02G499700LC	.	+	Protein FAR1-RELATED SEQUENCE 5	PF03101: FAR1 DNA-binding domain
	chr4A	619.549456Mb	619.549686Mb	TraesCS4A03G0841100LC	TraesCSU02G457900LC	.	+	Protein FAR1-RELATED SEQUENCE 5	PF03101: FAR1 DNA-binding domain
	chr4A	619.645867Mb	619.68129Mb	TraesCS4A03G0841200LC	TraesCS4A02G499600LC	.	-	Pro-apoptotic serine protease nma111	null
	chr4A	619.729938Mb	619.73202Mb	TraesCS4A03G0841300LC	TraesCSU02G487800LC	.	+	Serine/threonine protein phosphatase 7 long form isogeny	null
	chr4A	619.766797Mb	619.767088Mb	TraesCS4A03G0841400LC	TraesCS4A02G499500LC	Os06t0101600-01	-	Protein phosphatase 2C family protein	null
	chr4A	619.773602Mb	619.787471Mb	TraesCS4A03G0841500	TraesCS4A02G336500	Os03t0845500-01	+	Long-chain-fatty-acid CoA ligase, putative	PF00501: AMP-binding enzyme
	chr4A	619.778359Mb	619.779438Mb	TraesCS4A03G0841600LC	TraesCSU02G633500LC	.	+	Retrovirus-related Pol polyprotein from transposon TNT 1-94	PF13976: GAG-pre-integrase domain; PF00665: Integrase core domain
	chr4A	619.818606Mb	619.826656Mb	TraesCS4A03G0841700	TraesCS4A02G336400	Os03t0845300-01	+	Long-chain-fatty-acid CoA ligase, putative	PF00501: AMP-binding enzyme
	chr4A	619.849786Mb	619.850052Mb	TraesCS4A03G0841800LC	TraesCS4A02G499400LC	.	-	Zinc finger MYM-type protein 1	PF05699: hAT family C-terminal dimerisation region
	chr4A	619.850077Mb	619.850622Mb	TraesCS4A03G0841900LC	TraesCS4A02G499300LC	Os06t0101100-01	-	zinc finger MYM-type-like protein	null
	chr4A	619.850625Mb	619.851704Mb	TraesCS4A03G0842000LC	TraesCS4A02G499200LC	Os06t0101300-01	-	zinc finger MYM-type-like protein	PF14291: Domain of unknown function (DUF4371)
	chr4A	619.878625Mb	619.881878Mb	TraesCS4A03G0842100	TraesCS4A02G336300	Os03t0845000-01	+	Nuclear RNA binding protein, putative	null
	chr4A	619.879881Mb	619.880374Mb	TraesCS4A03G0842200LC	TraesCS4A02G499100LC	.	-	Rp1-like protein	null
	chr4A	619.916253Mb	619.918166Mb	TraesCS4A03G0842300	TraesCS4A02G336200	Os03t0845000-01	+	Pirin-like protein	PF02678: Pirin; PF05726: Pirin C-terminal cupin domain
	chr4A	619.938432Mb	619.938758Mb	TraesCS4A03G0842400LC	TraesCS4A02G499000LC	.	+	Branched-chain-amino-acid aminotransferase	null
	chr4A	619.940304Mb	619.940837Mb	TraesCS4A03G0842500LC	TraesCS4A02G498900LC	.	+	Protein FAR1-RELATED SEQUENCE 5	PF03101: FAR1 DNA-binding domain
	chr4A	619.941592Mb	619.942412Mb	TraesCS4A03G0842600LC	TraesCS4A02G498800LC	Os06t0102750-00	+	Protein FAR1-RELATED SEQUENCE 5	PF10551: MULE transposase domain
	chr4A	619.948218Mb	619.948832Mb	TraesCS4A03G0842700LC	TraesCS4A02G498700LC	Os06t0102700-01	-	F-box-like/WD repeat-containing protein TBL1XR1	null
	chr4A	619.952963Mb	619.954917Mb	TraesCS4A03G0842800LC	TraesCS4A02G498600LC	Os06t0101000-01	+	Werner Syndrome-like exonuclease	null
	chr4A	619.960327Mb	619.961039Mb	TraesCS4A03G0842900LC	TraesCS4A02G498500LC	.	+	Serine/threonine-protein phosphatase 7 long form like	PF10536: Plant mobile domain
	chr4A	619.980581Mb	619.982213Mb	TraesCS4A03G0843000	TraesCS4A02G336100	Os03t0845000-01	+	Pirin-like protein	PF02678: Pirin; PF05726: Pirin C-terminal cupin domain
	chr4A	620.026355Mb	620.028053Mb	TraesCS4A03G0843100	TraesCS4A02G336000	Os03t0845000-01	+	Pirin-like protein	PF02678: Pirin; PF05726: Pirin C-terminal cupin domain
	chr4A	620.032434Mb	620.033704Mb	TraesCS4A03G0843200	TraesCS4A02G335900	.	+	Pirin-like protein	PF02678: Pirin; PF05726: Pirin C-terminal cupin domain
	chr4A	620.135606Mb	620.136028Mb	TraesCS4A03G0843300LC	TraesCS4A02G498400LC	.	+	Ankyrin repeat family protein	PF07719: Tetratricopeptide repeat
	chr4A	620.149913Mb	620.150164Mb	TraesCS4A03G0843400LC	TraesCS4A02G498300LC	Os06t0102100-01	+	Retrotransposon protein, putative, unclassified	null
	chr4A	620.163539Mb	620.164621Mb	TraesCS4A03G0843500LC	TraesCS4A02G498200LC	.	+	F-box protein	PF00646: F-box domain; PF08268: F-box associated domain
	chr4A	620.167952Mb	620.178061Mb	TraesCS4A03G0843600	TraesCS4A02G335800	Os03t0848700-01	-	Ankyrin repeat family protein	PF12796: Ankyrin repeats (3 copies); PF13637: Ankyrin repeats (many copies)
	chr4A	620.210746Mb	620.215472Mb	TraesCS4A03G0843700LC	TraesCS4A02G498100LC	.	-	NBS-LRR-like resistance protein	PF00931: NB-ARC domain
	chr4A	620.248448Mb	620.250159Mb	TraesCS4A03G0843800LC	TraesCS4A02G498000LC	.	-	Endonuclease 8-like 3	PF06839: GRF zinc finger
	chr4A	620.26636Mb	620.283365Mb	TraesCS4A03G0843900	TraesCS4A02G335700	.	-	receptor kinase 1	PF00069: Protein kinase domain; PF00931: NB-ARC domain
	chr4A	620.283372Mb	620.288553Mb	TraesCS4A03G0844000LC	TraesCS4A02G497900LC	.	-	Ankyrin repeat family protein	PF13637: Ankyrin repeats (many copies)
	chr4A	620.316275Mb	620.319771Mb	TraesCS4A03G0844100	TraesCS4A02G335600	.	-	NBS-LRR-like resistance protein	PF00931: NB-ARC domain
	chr4A	620.338425Mb	620.338679Mb	TraesCS4A03G0844200LC	TraesCS4A02G497800LC	.	-	Receptor-like protein kinase	PF00069: Protein kinase domain
	chr4A	620.351899Mb	620.355452Mb	TraesCS4A03G0844300	TraesCS4A02G335500	Os03t0849600-01	-	NBS-LRR disease resistance protein	PF00931: NB-ARC domain
	chr4A	620.37168Mb	620.371871Mb	TraesCS4A03G0844400LC	TraesCS4A02G497600LC	.	+	LINE-1 reverse transcriptase	PF00078: Reverse transcriptase (RNA-dependent DNA polymerase)
	chr4A	620.372672Mb	620.373091Mb	TraesCS4A03G0844500LC	TraesCS4A02G497500LC	.	+	RNA-directed DNA polymerase (Reverse transcriptase)	null
	chr4A	620.399913Mb	620.402993Mb	TraesCS4A03G0844600LC	TraesCS4A02G497400LC	.	-	Ion channel DMI1	PF06241: Castor and Pollux, part of voltage-gated ion channel
	chr4A	620.399913Mb	620.511616Mb	TraesCS4A03G0844700LC	TraesCS4A02G505300LC	.	-	Receptor-like protein kinase	PF00069: Protein kinase domain; PF06241: Castor and Pollux, part of voltage-gated ion channel
	chr4A	620.453621Mb	620.453995Mb	TraesCS4A03G0844800LC	TraesCS4A02G505100LC	.	+	Retrotransposon protein, putative, Ty1-copia subclass	null
	chr4A	620.453621Mb	620.453995Mb	TraesCS4A03G0844900LC	TraesCSU02G429600LC	.	+	Retrotransposon protein, putative, Ty1-copia subclass	null
	chr4A	620.454064Mb	620.454941Mb	TraesCS4A03G0845000LC	TraesCS4A02G505200LC	.	+	Retrovirus-related Pol polyprotein from transposon TNT 1-94	PF14223: gag-polypeptide of LTR copia-type
	chr4A	620.460322Mb	620.462269Mb	TraesCS4A03G0845100LC	TraesCSU02G486600LC	.	-	Ion channel DMI1	PF06241: Castor and Pollux, part of voltage-gated ion channel
	chr4A	620.461481Mb	620.463076Mb	TraesCS4A03G0845200LC	TraesCSU02G519700LC	.	-	Ion channel DMI1	PF06241: Castor and Pollux, part of voltage-gated ion channel
	chr4A	620.472128Mb	620.472436Mb	TraesCS4A03G0845300LC	TraesCSU02G403800LC	.	-	Phosphatidylethanolamine N-methyltransferase	null
	chr4A	620.475449Mb	620.476567Mb	TraesCS4A03G0845400LC	TraesCSU02G568000LC	.	+	Transposon Ty3-I Gag-Pol polyprotein	PF00665: Integrase core domain
	chr4A	620.480299Mb	620.483486Mb	TraesCS4A03G0845500	TraesCSU02G216700	.	-	Protein kinase family protein	PF00069: Protein kinase domain
	chr4A	620.482502Mb	620.482813Mb	TraesCS4A03G0845600LC	TraesCS4A02G505000LC	.	+	SEC7-like guanine nucleotide exchange family protein	null
	chr4A	620.516395Mb	620.521967Mb	TraesCS4A03G0845700	TraesCS4A02G340100	.	-	Translation initiation factor 1A	PF01176: Translation initiation factor 1A / IF-1
	chr4A	620.526114Mb	620.526491Mb	TraesCS4A03G0845800LC	TraesCS4A02G505400LC	.	+	Cohesin subunit SA-1	null
	chr4A	620.526504Mb	620.527067Mb	TraesCS4A03G0845900	TraesCS4A02G340200	.	+	Transcriptional factor B3	null
	chr4A	620.528909Mb	620.529979Mb	TraesCS4A03G0846000LC	TraesCS4A02G505500LC	.	+	F-box protein	PF00646: F-box domain; PF08268: F-box associated domain
	chr4A	620.53136Mb	620.531842Mb	TraesCS4A03G0846100LC	TraesCS4A02G505600LC	.	+	FH1/FH2 domain-containing protein 1	null
	chr4A	620.543094Mb	620.545925Mb	TraesCS4A03G0846200	TraesCS4A02G340300	.	+	Zinc finger A20 and AN1 domain-containing stress-associated protein 9	null
	chr4A	620.550301Mb	620.551566Mb	TraesCS4A03G0846300	TraesCS4A02G340400	.	-	Erythronate-4-phosphate dehydrogenase family protein	null
	chr4A	620.572577Mb	620.573677Mb	TraesCS4A03G0846400LC	TraesCS4A02G505700LC	.	-	F-box family protein	PF00646: F-box domain
	chr4A	620.599253Mb	620.602882Mb	TraesCS4A03G0846500	TraesCS4A02G340500	.	-	ATP-dependent RNA helicase	PF00270: DEAD/DEAH box helicase; PF00271: Helicase conserved C-terminal domain
	chr4A	620.606023Mb	620.606877Mb	TraesCS4A03G0846600LC	TraesCS4A02G505800LC	.	-	F-box family protein	PF00646: F-box domain
	chr4A	620.696317Mb	620.700112Mb	TraesCS4A03G0846700	TraesCS4A02G340600	.	+	Polyribonucleotide nucleotidyltransferase	PF00575: S1 RNA binding domain
	chr4A	620.7026Mb	620.703915Mb	TraesCS4A03G0846800	TraesCS4A02G340700	Os03t0844900-01	+	Leucine--tRNA ligase	PF14009: Domain of unknown function (DUF4228)
	chr4A	620.718709Mb	620.720527Mb	TraesCS4A03G0846900	TraesCS4A02G340800	Os03t0844850-00	-	transmembrane protein, putative (DUF594)	PF13968: Domain of unknown function (DUF4220)
	chr4A	620.724271Mb	620.727222Mb	TraesCS4A03G0847000LC	TraesCS4A02G505900LC	.	+	Protein FAR1-RELATED SEQUENCE 5	PF03101: FAR1 DNA-binding domain; PF10551: MULE transposase domain; PF04434: SWIM zinc finger
	chr4A	620.736665Mb	620.74176Mb	TraesCS4A03G0847100LC	TraesCS4A02G506000LC	.	-	Cytochrome b	null
	chr4A	620.741415Mb	620.742077Mb	TraesCS4A03G0847200LC	TraesCS4A02G506100LC	.	+	nuclear matrix constituent protein-like protein	null
	chr4A	620.772973Mb	620.776207Mb	TraesCS4A03G0847300	TraesCS4A02G340900	.	+	Histidine kinase	PF02518: Histidine kinase-, DNA gyrase B-, and HSP90-like ATPase; PF00072: Response regulator receiver domain
	chr4A	620.7995Mb	620.802735Mb	TraesCS4A03G0847400	TraesCS4A02G341000	.	-	ER lumen protein-retaining receptor	PF00810: ER lumen protein retaining receptor
	chr4A	620.804216Mb	620.806474Mb	TraesCS4A03G0847500	TraesCS4A02G341020	.	-	null	null
	chr4A	620.817791Mb	620.825388Mb	TraesCS4A03G0847600	TraesCS4A02G341100	.	+	Membrane protein insertase YidC	PF02096: 60Kd inner membrane protein
	chr4A	620.825942Mb	620.826301Mb	TraesCS4A03G0847700	TraesCS4A02G341200	Os03t0844700-01	-	DNA helicase INO80-like protein	null
	chr4A	620.82718Mb	620.827626Mb	TraesCS4A03G0847800LC	TraesCS4A02G506300LC	.	-	RNA-directed DNA polymerase (reverse transcriptase)-related family protein	null
	chr4A	620.829553Mb	620.8393Mb	TraesCS4A03G0847900	TraesCS4A02G341300	.	-	Cytochrome P450	PF00067: Cytochrome P450
	chr4A	620.831664Mb	620.833337Mb	TraesCS4A03G0848000LC	TraesCS4A02G506310LC	.	+	null	null
	chr4A	620.833691Mb	620.834218Mb	TraesCS4A03G0848100LC	TraesCS4A02G506400LC	.	+	Transposon protein, putative, Mutator sub-class	null
	chr4A	620.845855Mb	620.84883Mb	TraesCS4A03G0848200	TraesCS4A02G341500	.	+	GDSL esterase/lipase	PF00657: GDSL-like Lipase/Acylhydrolase
	chr4A	620.849098Mb	620.849445Mb	TraesCS4A03G0848400LC	TraesCS4A02G506500LC	.	+	inosine-uridine preferring nucleoside hydrolase family protein	null
QFLL-7D	chr7D	56.6479Mb	56.649159Mb	TraesCS7D03G0210100LC	TraesCS7D02G118100LC	0	-	F-box family protein	PF12937: F-box-like; PF03478: Protein of unknown function (DUF295)
	chr7D	56.693388Mb	56.693549Mb	TraesCS7D03G0210200LC	TraesCS7D02G118200LC	0	+	Transmembrane 9 superfamily member	null
	chr7D	56.753185Mb	56.753669Mb	TraesCS7D03G0210300LC	TraesCS7D02G118300LC	0	+	Fatty acid amide hydrolase	null
	chr7D	56.781783Mb	56.782861Mb	TraesCS7D03G0210400	TraesCS7D02G092200	0	+	YGL010w-like protein	PF06127: Protein of unknown function (DUF962)
	chr7D	56.794218Mb	56.796346Mb	TraesCS7D03G0210500LC	TraesCS7D02G118400LC	0	-	Actin-related protein 2/3 complex subunit 4	PF03004: Plant transposase (Ptta/En/Spm family)
	chr7D	56.810039Mb	56.81412Mb	TraesCS7D03G0210600	TraesCS7D02G092300	0	+	WRKY family transcription factor	PF03106: WRKY DNA -binding domain
	chr7D	56.827252Mb	56.831227Mb	TraesCS7D03G0210700	TraesCS7D02G092400	0	+	WRKY family transcription factor	PF03106: WRKY DNA -binding domain
	chr7D	56.933298Mb	56.938334Mb	TraesCS7D03G0210800	TraesCS7D02G092500	0	+	WRKY transcription factor, putative	PF03106: WRKY DNA -binding domain
	chr7D	56.946325Mb	56.950935Mb	TraesCS7D03G0210900	TraesCS7D02G092600	0	+	WRKY family transcription factor	PF03106: WRKY DNA -binding domain
	chr7D	56.950961Mb	56.955649Mb	TraesCS7D03G0211000	TraesCS7D02G092700	0	-	DUF1995 domain protein	PF09353: Domain of unknown function (DUF1995)
	chr7D	56.956518Mb	56.958809Mb	TraesCS7D03G0211100	TraesCS7D02G092800	0	-	Iron-sulfur cluster insertion protein erpA	PF01521: Iron-sulphur cluster biosynthesis
	chr7D	56.969503Mb	56.970066Mb	TraesCS7D03G0211200LC	TraesCS7D02G118500LC	0	-	Retrotransposon protein, putative, Ty1-copia subclass	null
	chr7D	56.970512Mb	56.971526Mb	TraesCS7D03G0211300LC	TraesCS7D02G118600LC	0	+	Cytosolic enolase isoform 3	null
	chr7D	56.970518Mb	56.973997Mb	TraesCS7D03G0211400	TraesCS7D02G092900	0	-	Protein kinase	PF00069: Protein kinase domain
	chr7D	56.975205Mb	56.979569Mb	TraesCS7D03G0211500	TraesCS7D02G093000	0	-	RNA-binding family protein	PF00076: RNA recognition motif. (a.k.a. RRM, RBD, or RNP domain)
	chr7D	56.982569Mb	56.983222Mb	TraesCS7D03G0211600	TraesCS7D02G093100	0	+	Histone-lysine N-methyltransferase-like protein	null
	chr7D	56.987387Mb	56.989603Mb	TraesCS7D03G0211700	TraesCS7D02G093200	0	+	GDSL esterase/lipase	PF00657: GDSL-like Lipase/Acylhydrolase
	chr7D	57.044391Mb	57.046302Mb	TraesCS7D03G0211800	TraesCS7D02G093300	0	+	F-box family protein	PF00646: F-box domain; PF03478: Protein of unknown function (DUF295)
	chr7D	57.086556Mb	57.087221Mb	TraesCS7D03G0211900	TraesCS7D02G093400	0	+	F-box protein	PF03478: Protein of unknown function (DUF295)
	chr7D	57.112571Mb	57.113731Mb	TraesCS7D03G0212000LC	TraesCS7D02G118700LC	0	+	F-box family protein	PF03478: Protein of unknown function (DUF295)
	chr7D	57.118266Mb	57.118589Mb	TraesCS7D03G0212100LC	TraesCS7D02G118800LC	0	+	RNA-directed DNA polymerase (reverse transcriptase)-related family protein	PF13966: zinc-binding in reverse transcriptase
	chr7D	57.176438Mb	57.177016Mb	TraesCS7D03G0212200LC	TraesCS7D02G118900LC	0	+	Helicase-like protein	null
	chr7D	57.177784Mb	57.178092Mb	TraesCS7D03G0212300LC	TraesCS7D02G119000LC	0	+	Helicase-like protein	PF14214: Helitron helicase-like domain at N-terminus
	chr7D	57.179197Mb	57.179604Mb	TraesCS7D03G0212400LC	TraesCS7D02G119100LC	0	+	ATP-dependent Clp protease ATP-binding subunit ClpX	PF05970: PIF1-like helicase
	chr7D	57.179893Mb	57.180186Mb	TraesCS7D03G0212500LC	TraesCS7D02G119200LC	0	+	PIF1-like helicase	PF05970: PIF1-like helicase
	chr7D	57.180499Mb	57.180813Mb	TraesCS7D03G0212600LC	TraesCS7D02G119300LC	0	+	ATP-dependent DNA helicase PIF1	PF02689: Helicase
	chr7D	57.194316Mb	57.197842Mb	TraesCS7D03G0212700LC	TraesCS7D02G119400LC	0	+	Sentrin-specific protease	PF02902: Ulp1 protease family, C-terminal catalytic domain
	chr7D	57.33183Mb	57.332801Mb	TraesCS7D03G0212800LC	TraesCS7D02G119500LC	0	-	CTP synthase	PF13456: Reverse transcriptase-like
	chr7D	57.338445Mb	57.340987Mb	TraesCS7D03G0212900	TraesCS7D02G093500	0	+	F-box family protein	PF03478: Protein of unknown function (DUF295)
	chr7D	57.483883Mb	57.485016Mb	TraesCS7D03G0213000LC	TraesCS7D02G119600LC	0	-	PHD finger alfin-like protein	PF12165: Alfin
	chr7D	57.605005Mb	57.608883Mb	TraesCS7D03G0213100	TraesCS7D02G093600	0	-	PHD finger alfin-like protein	PF12165: Alfin; PF00628: PHD-finger
	chr7D	57.620429Mb	57.624348Mb	TraesCS7D03G0213200	TraesCS7D02G093700	0	-	PHD finger alfin-like protein	PF12165: Alfin; PF00628: PHD-finger
	chr7D	57.786093Mb	57.786742Mb	TraesCS7D03G0213300	TraesCS7D02G093800	0	+	F-box family protein	PF00646: F-box domain
	chr7D	57.78692Mb	57.78736Mb	TraesCS7D03G0213400	TraesCS7D02G093900	0	+	Glucose-6-phosphate isomerase	PF03478: Protein of unknown function (DUF295)
	chr7D	57.942263Mb	57.946764Mb	TraesCS7D03G0213500LC	TraesCS7D02G119700LC	0	+	tRNA-specific adenosine deaminase	PF00383: Cytidine and deoxycytidylate deaminase zinc-binding region
	chr7D	57.947513Mb	57.949354Mb	TraesCS7D03G0213600	TraesCS7D02G094000	0	+	GDSL esterase/lipase	PF00657: GDSL-like Lipase/Acylhydrolase
	chr7D	57.964557Mb	57.965684Mb	TraesCS7D03G0213700LC	TraesCS7D02G119800LC	0	+	F-box family protein	PF03478: Protein of unknown function (DUF295)
	chr7D	58.007034Mb	58.007216Mb	TraesCS7D03G0213800LC	TraesCS7D02G119900LC	0	+	Retrotransposon protein, putative, unclassified	null
	chr7D	58.058258Mb	58.060721Mb	TraesCS7D03G0213900	TraesCS7D02G094100	0	+	F-box family protein	PF00646: F-box domain; PF03478: Protein of unknown function (DUF295)
	chr7D	58.139927Mb	58.142407Mb	TraesCS7D03G0214000	TraesCS7D02G094200	0	+	F-box family protein	PF00646: F-box domain; PF03478: Protein of unknown function (DUF295)
	chr7D	58.173172Mb	58.173393Mb	TraesCS7D03G0214100LC	TraesCS7D02G120000LC	0	+	Receptor-like protein kinase	PF00069: Protein kinase domain
	chr7D	58.189407Mb	58.190898Mb	TraesCS7D03G0214200LC	TraesCS7D02G120100LC	0	+	Receptor-like protein kinase	PF07714: Protein tyrosine kinase
	chr7D	58.193827Mb	58.194224Mb	TraesCS7D03G0214300LC	TraesCS7D02G120200LC	0	-	Transcription elongation factor 1	PF05129: Transcription elongation factor Elf1 like
	chr7D	58.462668Mb	58.462955Mb	TraesCS7D03G0214400LC	TraesCS7D02G120300LC	0	+	Protein FAR1-RELATED SEQUENCE 5	null
	chr7D	58.481819Mb	58.482831Mb	TraesCS7D03G0214500LC	TraesCS7D02G120400LC	0	+	pfkB-like carbohydrate kinase family protein	null
	chr7D	58.495541Mb	58.501126Mb	TraesCS7D03G0214600	TraesCS7D02G094300	0	+	Polyamine aminopropyltransferase	PF01564: Spermine/spermidine synthase
	chr7D	58.552081Mb	58.552595Mb	TraesCS7D03G0214700LC	TraesCS7D02G120500LC	0	+	Transposon protein, putative, CACTA, En/Spm sub-class	null
	chr7D	58.555801Mb	58.563012Mb	TraesCS7D03G0214800	TraesCS7D02G094400	0	-	protein kinase family protein	PF03109: ABC1 family
	chr7D	58.563333Mb	58.563662Mb	TraesCS7D03G0214900LC	TraesCS7D02G120600LC	0	-	NADH-quinone oxidoreductase subunit H	null
	chr7D	58.568633Mb	58.570297Mb	TraesCS7D03G0215000	TraesCS7D02G094500	0	+	GDSL esterase/lipase family	PF00657: GDSL-like Lipase/Acylhydrolase
	chr7D	58.596809Mb	58.598263Mb	TraesCS7D03G0215100	TraesCS7D02G094600	0	+	F-box protein	PF00646: F-box domain
	chr7D	58.600554Mb	58.601704Mb	TraesCS7D03G0215200	TraesCS7D02G094700	0	+	pre-mRNA-splicing factor CWC22-like protein (DUF3245)	PF11595: Protein of unknown function (DUF3245)
	chr7D	58.602569Mb	58.604764Mb	TraesCS7D03G0215300	TraesCS7D02G094800	0	-	Myosin heavy chain-related-like	null
	chr7D	58.612185Mb	58.613834Mb	TraesCS7D03G0215400	TraesCS7D02G094900	0	+	GDSL esterase/lipase	PF00657: GDSL-like Lipase/Acylhydrolase
	chr7D	58.688923Mb	58.689384Mb	TraesCS7D03G0215500LC	TraesCS7D02G120700LC	0	-	Retrovirus-related Pol polyprotein LINE-1	null
	chr7D	58.689484Mb	58.690007Mb	TraesCS7D03G0215600LC	TraesCS7D02G120800LC	0	-	Retrovirus-related Pol polyprotein LINE-1	PF00078: Reverse transcriptase (RNA-dependent DNA polymerase)
	chr7D	58.698772Mb	58.699188Mb	TraesCS7D03G0215700LC	TraesCS7D02G120900LC	0	-	DNA-(apurinic or apyrimidinic site) lyase	null
	chr7D	58.703287Mb	58.707136Mb	TraesCS7D03G0215800	TraesCS7D02G095000	0	-	Acyl-CoA synthetase family protein	null
	chr7D	58.71224Mb	58.715389Mb	TraesCS7D03G0215900	TraesCS7D02G095100	0	+	alpha/beta-Hydrolases superfamily protein	null
	chr7D	58.948454Mb	58.948843Mb	TraesCS7D03G0216000LC	TraesCS7D02G121000LC	0	-	P-loop containing nucleoside triphosphate hydrolases superfamily protein	null
	chr7D	59.150173Mb	59.151619Mb	TraesCS7D03G0216100	TraesCS7D02G095200	0	-	F-box family protein	PF00646: F-box domain
	chr7D	59.312238Mb	59.314142Mb	TraesCS7D03G0216200LC	TraesCS7D02G121100LC	0	+	rRNA N-glycosidase	PF03321: GH3 auxin-responsive promoter
	chr7D	59.457243Mb	59.47085Mb	TraesCS7D03G0216300LC	TraesCS7D02G121200LC	0	-	rRNA N-glycosidase	PF04434: SWIM zinc finger
	chr7D	59.620283Mb	59.620591Mb	TraesCS7D03G0216400LC	TraesCS7D02G121300LC	0	+	Retrotransposon protein, putative, unclassified	null
	chr7D	59.65447Mb	59.655012Mb	TraesCS7D03G0216500LC	TraesCS7D02G121400LC	0	-	Retrovirus-related Pol polyprotein from transposon TNT 1-94	PF13961: Domain of unknown function (DUF4219); PF14223: gag-polypeptide of LTR copia-type
	chr7D	59.715217Mb	59.716878Mb	TraesCS7D03G0216600LC	TraesCS7D02G121410LC	0	+	null	null
	chr7D	59.736418Mb	59.7371Mb	TraesCS7D03G0216700	TraesCS7D02G095400	0	-	GRF zinc finger family protein	PF06839: GRF zinc finger
	chr7D	59.737745Mb	59.739842Mb	TraesCS7D03G0216800	TraesCS7D02G095500	0	-	Cytochrome P450 family protein	PF00067: Cytochrome P450
	chr7D	59.752254Mb	59.755749Mb	TraesCS7D03G0216900LC	TraesCS7D02G121420LC	0	+	null	null
	chr7D	59.758163Mb	59.759955Mb	TraesCS7D03G0217000	TraesCS7D02G095700	0	+	Cytochrome P450 family protein	PF00067: Cytochrome P450
	chr7D	59.764725Mb	59.768071Mb	TraesCS7D03G0217100LC	TraesCS7D02G121500LC	0	+	Calcium uniporter protein, mitochondrial	PF04678: Mitochondrial calcium uniporter
	chr7D	59.795341Mb	59.795682Mb	TraesCS7D03G0217200LC	TraesCS7D02G121600LC	0	-	RING/FYVE/PHD zinc finger superfamily protein	null
	chr7D	59.800893Mb	59.801191Mb	TraesCS7D03G0217300LC	TraesCS7D02G121700LC	0	-	Regulator of V-ATPase in vacuolar membrane protein 2	null
	chr7D	59.802445Mb	59.803001Mb	TraesCS7D03G0217400LC	TraesCS7D02G121800LC	0	-	Serine/threonine protein phosphatase 7 long form isogeny	PF10536: Plant mobile domain
	chr7D	59.80814Mb	59.808586Mb	TraesCS7D03G0217500LC	TraesCS7D02G121900LC	0	-	Fatty acid synthase apf5	null
	chr7D	59.809935Mb	59.811572Mb	TraesCS7D03G0217600LC	TraesCS7D02G122000LC	0	-	DNA-directed RNA polymerase subunit omega	null
	chr7D	59.813572Mb	59.815215Mb	TraesCS7D03G0217700LC	TraesCS7D02G122100LC	0	-	Retrovirus-related Pol polyprotein from transposon TNT 1-94	null
	chr7D	59.816024Mb	59.816854Mb	TraesCS7D03G0217800LC	TraesCS7D02G122200LC	0	-	Retrotransposon protein, putative, Ty1-copia subclass	PF14223: gag-polypeptide of LTR copia-type
	chr7D	59.988079Mb	59.989327Mb	TraesCS7D03G0217900LC	TraesCS7D02G122300LC	0	-	Glutamate receptor ionotropic, NMDA 2B	null
	chr7D	59.991535Mb	59.994109Mb	TraesCS7D03G0218000	TraesCS7D02G095800	0	-	Xyloglucan alpha-1,6-xylosyltransferase	PF05637: galactosyl transferase GMA12/MNN10 family
	chr7D	60.206617Mb	60.206928Mb	TraesCS7D03G0218100LC	TraesCS7D02G122400LC	0	-	RNA-directed DNA polymerase (reverse transcriptase)-related family protein	PF13966: zinc-binding in reverse transcriptase
	chr7D	60.208488Mb	60.211619Mb	TraesCS7D03G0218200	TraesCS7D02G095900	0	+	Purple acid phosphatase	PF16656: Purple acid Phosphatase, N-terminal domain; PF00149: Calcineurin-like phosphoesterase; PF14008: Iron/zinc purple acid phosphatase-like protein C
	chr7D	60.211646Mb	60.211966Mb	TraesCS7D03G0218300LC	TraesCS7D02G122500LC	0	+	Tumor necrosis factor receptor superfamily member 6	null
	chr7D	60.214133Mb	60.219711Mb	TraesCS7D03G0218400	TraesCS7D02G096000	0	+	Disease resistance protein RPM1	PF00931: NB-ARC domain
	chr7D	60.220497Mb	60.222173Mb	TraesCS7D03G0218500	TraesCS7D02G096100	0	-	Pentatricopeptide repeat-containing protein	PF01535: PPR repeat; PF13041: PPR repeat family
	chr7D	60.223238Mb	60.224732Mb	TraesCS7D03G0218600	TraesCS7D02G096200	0	-	Transmembrane protein, putative	null
	chr7D	60.227947Mb	60.231685Mb	TraesCS7D03G0218700	TraesCS7D02G096300	0	+	Nucleosome assembly protein 1-1	PF00956: Nucleosome assembly protein (NAP)
	chr7D	60.30452Mb	60.304879Mb	TraesCS7D03G0218800LC	TraesCS7D02G122600LC	0	-	U3 small nucleolar RNA-associated protein 15 homolog	null
	chr7D	60.309308Mb	60.30964Mb	TraesCS7D03G0218900LC	TraesCS7D02G122700LC	0	-	Transposable element protein, putative	null
	chr7D	60.340046Mb	60.340432Mb	TraesCS7D03G0219000LC	TraesCS7D02G122800LC	0	-	Retrotransposon protein, putative, LINE subclass	null
	chr7D	60.346157Mb	60.346912Mb	TraesCS7D03G0219100LC	TraesCS7D02G122900LC	0	+	Transposon protein, putative, CACTA, En/Spm sub-class	PF13359: DDE superfamily endonuclease
	chr7D	60.347819Mb	60.348346Mb	TraesCS7D03G0219200	TraesCS7D02G096400	0	+	Leucine--tRNA ligase	PF12776: Myb/SANT-like DNA-binding domain
	chr7D	60.348438Mb	60.348728Mb	TraesCS7D03G0219300LC	TraesCS7D02G123000LC	0	+	Myb/SANT-like DNA-binding domain protein	null
	chr7D	60.349756Mb	60.349887Mb	TraesCS7D03G0219400LC	TraesCS7D02G123100LC	0	-	Phototropic-responsive NPH3 family protein	null
	chr7D	60.351097Mb	60.352881Mb	TraesCS7D03G0219500	TraesCS7D02G096500	0	+	NADH dehydrogenase [ubiquinone] 1 alpha subcomplex subunit 2	null
	chr7D	60.359517Mb	60.364636Mb	TraesCS7D03G0219600	TraesCS7D02G096600	0	+	Acetyl-coenzyme A carboxylase carboxyl transferase subunit alpha	PF01039: Carboxyl transferase domain
	chr7D	60.368966Mb	60.371619Mb	TraesCS7D03G0219700	TraesCS7D02G096700	0	+	Cysteine synthase	PF00291: Pyridoxal-phosphate dependent enzyme
	chr7D	60.464127Mb	60.467161Mb	TraesCS7D03G0219800	TraesCS7D02G096800	0	+	Cysteine synthase	PF00291: Pyridoxal-phosphate dependent enzyme
	chr7D	60.468094Mb	60.468393Mb	TraesCS7D03G0219900LC	TraesCS7D02G123200LC	0	+	Serine/threonine-protein phosphatase	null
	chr7D	60.468499Mb	60.468809Mb	TraesCS7D03G0220000LC	TraesCS7D02G123300LC	0	+	Vitamin B12 transporter BtuB	null
	chr7D	60.494537Mb	60.495229Mb	TraesCS7D03G0220100	TraesCS7D02G096900	0	+	Histone H3	PF00125: Core histone H2A/H2B/H3/H4
	chr7D	60.49793Mb	60.498325Mb	TraesCS7D03G0220200LC	TraesCS7D02G123400LC	0	+	3-deoxy-d-arabino-heptulosonate 7-phosphate synthase	null
	chr7D	60.503202Mb	60.511958Mb	TraesCS7D03G0220300	TraesCS7D02G097000	0	+	Copalyl diphosphate synthase	PF01397: Terpene synthase, N-terminal domain; PF03936: Terpene synthase family, metal binding domain
	chr7D	60.519367Mb	60.520116Mb	TraesCS7D03G0220400LC	TraesCS7D02G123500LC	0	+	Histone H3	PF00125: Core histone H2A/H2B/H3/H4
	chr7D	60.535394Mb	60.536239Mb	TraesCS7D03G0220500LC	TraesCS7D02G123600LC	0	+	Transposon protein, putative, CACTA, En/Spm sub-class	PF02992: Transposase family tnp2
	chr7D	60.536328Mb	60.536867Mb	TraesCS7D03G0220600LC	TraesCS7D02G123700LC	0	+	Transposon protein, putative, CACTA, En/Spm sub-class	PF13960: Domain of unknown function (DUF4218)
	chr7D	60.542184Mb	60.543695Mb	TraesCS7D03G0220700LC	TraesCS7D02G123800LC	0	+	Transposon protein, putative, CACTA, En/Spm sub-class	null
	chr7D	60.547344Mb	60.547679Mb	TraesCS7D03G0220800LC	TraesCS7D02G123900LC	0	+	E3 ubiquitin-protein ligase SHPRH	null
	chr7D	60.547835Mb	60.549274Mb	TraesCS7D03G0220900	TraesCS7D02G097100	0	-	Disease resistance protein (NBS-LRR class) family	PF00931: NB-ARC domain
	chr7D	60.550749Mb	60.552335Mb	TraesCS7D03G0221000	TraesCS7D02G097200	0	-	Disease resistance protein (NBS-LRR class) family	PF00931: NB-ARC domain
	chr7D	60.554031Mb	60.554526Mb	TraesCS7D03G0221100LC	TraesCS7D02G124000LC	0	+	Regulator of Vps4 activity in the MVB pathway protein	null
	chr7D	60.554798Mb	60.556082Mb	TraesCS7D03G0221200	TraesCS7D02G097300	0	+	Xyloglucan endotransglucosylase/hydrolase	PF00722: Glycosyl hydrolases family 16; PF06955: Xyloglucan endo-transglycosylase (XET) C-terminus
	chr7D	60.566981Mb	60.568546Mb	TraesCS7D03G0221300	TraesCS7D02G097400	0	-	Xyloglucan endotransglucosylase/hydrolase	PF00722: Glycosyl hydrolases family 16; PF06955: Xyloglucan endo-transglycosylase (XET) C-terminus
	chr7D	60.574335Mb	60.575975Mb	TraesCS7D03G0221400LC	TraesCS7D02G124100LC	0	+	Retrovirus-related Pol polyprotein from transposon TNT 1-94	PF14244: gag-polypeptide of LTR copia-type; PF14223: gag-polypeptide of LTR copia-type
	chr7D	60.575991Mb	60.578138Mb	TraesCS7D03G0221500LC	TraesCS7D02G124200LC	0	+	Retrovirus-related Pol polyprotein from transposon TNT 1-94	PF00665: Integrase core domain; PF07727: Reverse transcriptase (RNA-dependent DNA polymerase)
	chr7D	60.578572Mb	60.578952Mb	TraesCS7D03G0221600LC	TraesCS7D02G124300LC	0	+	Retrovirus-related Pol polyprotein from transposon TNT 1-94	null
	chr7D	60.579665Mb	60.584805Mb	TraesCS7D03G0221700	TraesCS7D02G097500	0	+	Disease resistance protein (NBS-LRR class) family	PF00931: NB-ARC domain
	chr7D	60.587778Mb	60.588389Mb	TraesCS7D03G0221800	TraesCS7D02G097600	0	-	Histone H3	PF00125: Core histone H2A/H2B/H3/H4
	chr7D	60.592346Mb	60.593409Mb	TraesCS7D03G0221900	TraesCS7D02G097700	0	+	Pollen-specific protein	null
	chr7D	60.593506Mb	60.596272Mb	TraesCS7D03G0222000	TraesCS7D02G097800	0	-	BRISC and BRCA1-A complex member 1	null
	chr7D	60.601089Mb	60.601772Mb	TraesCS7D03G0222100	TraesCS7D02G097900	0	-	Transmembrane protein, putative	null
	chr7D	60.604679Mb	60.604981Mb	TraesCS7D03G0222200LC	TraesCS7D02G124400LC	0	+	Endonuclease/exonuclease/phosphatase family protein	null
	chr7D	60.610045Mb	60.611017Mb	TraesCS7D03G0222300	TraesCS7D02G098000	0	-	Basic blue protein	PF02298: Plastocyanin-like domain
	chr7D	60.619815Mb	60.620335Mb	TraesCS7D03G0222400LC	TraesCS7D02G124500LC	0	-	Transferase	null
	chr7D	60.629402Mb	60.633444Mb	TraesCS7D03G0222500	TraesCS7D02G098100	0	-	Zinc transporter	PF02535: ZIP Zinc transporter
	chr7D	60.649069Mb	60.649838Mb	TraesCS7D03G0222600	TraesCS7D02G098200	0	-	Blue copper protein	PF02298: Plastocyanin-like domain
	chr7D	60.652626Mb	60.65318Mb	TraesCS7D03G0222700LC	TraesCS7D02G124600LC	0	-	HXXXD-type acyl-transferase family protein	PF02458: Transferase family
	chr7D	60.654642Mb	60.655241Mb	TraesCS7D03G0222800LC	TraesCS7D02G124700LC	0	-	RNA helicase, ATP-dependent, SK12/DOB1 protein	null
	chr7D	60.658764Mb	60.659987Mb	TraesCS7D03G0222900LC	TraesCS7D02G124800LC	0	+	transcription factor jumonji (jmjC) domain-containing protein	null
	chr7D	60.661791Mb	60.662373Mb	TraesCS7D03G0223000LC	TraesCS7D02G124900LC	0	-	AT4G29520-like protein	null
	chr7D	60.664908Mb	60.66593Mb	TraesCS7D03G0223100	TraesCS7D02G098300	0	-	Nuclear receptor subfamily 0 group B member 1	null
	chr7D	60.667753Mb	60.66858Mb	TraesCS7D03G0223200LC	TraesCS7D02G125000LC	0	+	Retrotransposon protein, putative, unclassified	PF14111: Domain of unknown function (DUF4283)
	chr7D	60.716189Mb	60.716617Mb	TraesCS7D03G0223300	TraesCS7D02G098400	0	-	Pyridoxal phosphate (PLP)-dependent transferases superfamily protein	null
	chr7D	60.7629Mb	60.764171Mb	TraesCS7D03G0223400LC	TraesCS7D02G125100LC	0	-	Protein FAR1-RELATED SEQUENCE 5	PF10551: MULE transposase domain
	chr7D	60.767145Mb	60.770766Mb	TraesCS7D03G0223500LC	TraesCS7D02G125200LC	0	-	LINE-1 reverse transcriptase homolog	PF00078: Reverse transcriptase (RNA-dependent DNA polymerase); PF13456: Reverse transcriptase-like
	chr7D	60.804369Mb	60.804755Mb	TraesCS7D03G0223600LC	TraesCS7D02G125300LC	0	-	Protein FAR1-RELATED SEQUENCE 5	null
	chr7D	60.808185Mb	60.809044Mb	TraesCS7D03G0223700LC	TraesCS7D02G125310LC	0	-	null	null
	chr7D	60.809234Mb	60.809725Mb	TraesCS7D03G0223800LC	TraesCS7D02G125400LC	0	-	Retrotransposon protein, putative, unclassified, expressed	null
	chr7D	60.811623Mb	60.811892Mb	TraesCS7D03G0223900LC	TraesCS7D02G125500LC	0	-	Endonuclease/exonuclease/phosphatase family protein	null
	chr7D	60.812079Mb	60.812291Mb	TraesCS7D03G0224000LC	TraesCS7D02G125600LC	0	-	Endonuclease/exonuclease/phosphatase family protein	null
	chr7D	60.813976Mb	60.817115Mb	TraesCS7D03G0224100	TraesCS7D02G098600	0	-	AT4G29520-like protein	null
	chr7D	60.817578Mb	60.82051Mb	TraesCS7D03G0224200	TraesCS7D02G098700	0	+	Exostosin family protein	PF03016: Exostosin family
	chr7D	60.821983Mb	60.824052Mb	TraesCS7D03G0224300	TraesCS7D02G098800	0	-	pre-mRNA-splicing factor CWC22-like protein (DUF3245)	PF11595: Protein of unknown function (DUF3245)
	chr7D	60.828338Mb	60.830067Mb	TraesCS7D03G0224400	TraesCS7D02G098900	0	+	HXXXD-type acyl-transferase family protein	PF02458: Transferase family
	chr7D	60.833122Mb	60.834741Mb	TraesCS7D03G0224500	TraesCS7D02G099000	0	-	HXXXD-type acyl-transferase family protein	PF02458: Transferase family
	chr7D	60.883494Mb	60.884615Mb	TraesCS7D03G0224600LC	TraesCS7D02G125700LC	0	-	MADS-box transcription factor family protein	PF00319: SRF-type transcription factor (DNA-binding and dimerisation domain)
	chr7D	60.889726Mb	60.892159Mb	TraesCS7D03G0224700	TraesCS7D02G099100	0	-	F-box family protein	null
	chr7D	61.01294Mb	61.013089Mb	TraesCS7D03G0224800LC	TraesCS7D02G125800LC	0	-	FAR1-related sequence protein, putative	null
	chr7D	61.117033Mb	61.117407Mb	TraesCS7D03G0224900LC	TraesCS7D02G125900LC	0	-	Forkhead box protein J1	null
	chr7D	61.117035Mb	61.117478Mb	TraesCS7D03G0225000LC	TraesCS7D02G126000LC	0	+	Glutamyl-tRNA(Gln) amidotransferase subunit A	null
	chr7D	61.147693Mb	61.15072Mb	TraesCS7D03G0225100	TraesCS7D02G099200	0	+	Protein kinase	PF01657: Salt stress response/antifungal; PF00069: Protein kinase domain; PF11883: Domain of unknown function (DUF3403)
	chr7D	61.200248Mb	61.203559Mb	TraesCS7D03G0225200	TraesCS7D02G099300	0	+	Protein kinase	PF01657: Salt stress response/antifungal; PF07714: Protein tyrosine kinase; PF11883: Domain of unknown function (DUF3403)
	chr7D	61.248539Mb	61.264173Mb	TraesCS7D03G0225300LC	TraesCS7D02G126100LC	0	-	Ulp1 protease family, C-terminal catalytic domain containing protein	null
	chr7D	61.308213Mb	61.30861Mb	TraesCS7D03G0225400LC	TraesCS7D02G126200LC	0	+	ATP-dependent zinc metalloprotease FtsH	null
	chr7D	61.401909Mb	61.402103Mb	TraesCS7D03G0225500LC	TraesCS7D02G126300LC	0	-	transcriptional factor B3 family protein	null
	chr7D	61.403594Mb	61.404076Mb	TraesCS7D03G0225600LC	TraesCS7D02G126400LC	0	-	Replicase large subunit	null
	chr7D	61.407461Mb	61.407847Mb	TraesCS7D03G0225700LC	TraesCS7D02G126500LC	0	-	GATA type zinc finger transcription factor family protein	null
	chr7D	61.408203Mb	61.409243Mb	TraesCS7D03G0225800LC	TraesCS7D02G126600LC	0	-	Retrotransposon protein, putative, Ty1-copia subclass, expressed	null
	chr7D	61.421437Mb	61.422545Mb	TraesCS7D03G0225900	TraesCS7D02G099400	0	-	30S ribosomal protein S3	null
	chr7D	61.434389Mb	61.435812Mb	TraesCS7D03G0226000LC	TraesCS7D02G126700LC	0	+	Serpin-like protein	PF00079: Serpin (serine protease inhibitor)
	chr7D	61.443432Mb	61.447089Mb	TraesCS7D03G0226100LC	TraesCS7D02G126800LC	0	+	Adenylate cyclase	PF01928: CYTH domain
	chr7D	61.46275Mb	61.469481Mb	TraesCS7D03G0226200	TraesCS7D02G099500	0	-	Oligopeptide transporter, putative	PF03169: OPT oligopeptide transporter protein
	chr7D	61.469954Mb	61.470232Mb	TraesCS7D03G0226300LC	TraesCS7D02G126900LC	0	-	nuclear poly(a) polymerase	null
	chr7D	61.593579Mb	61.600325Mb	TraesCS7D03G0226400LC	TraesCS7D02G127000LC	0	-	Ketol-acid reductoisomerase (NADP(+))	PF07991: Acetohydroxy acid isomeroreductase, NADPH-binding domain; PF01928: CYTH domain
	chr7D	61.601559Mb	61.603068Mb	TraesCS7D03G0226500LC	TraesCS7D02G127100LC	0	+	Ubiquitin	PF00240: Ubiquitin family
	chr7D	61.603858Mb	61.604698Mb	TraesCS7D03G0226600	TraesCS7D02G099600	0	-	Pathogenesis-related protein 1	PF00188: Cysteine-rich secretory protein family
	chr7D	61.60755Mb	61.607831Mb	TraesCS7D03G0226700LC	TraesCS7D02G127200LC	0	-	Ubiquitin-like protein	PF00240: Ubiquitin family
	chr7D	61.609132Mb	61.610076Mb	TraesCS7D03G0226800LC	TraesCS7D02G127300LC	0	+	RNA-directed DNA polymerase (reverse transcriptase)-related family protein	PF13966: zinc-binding in reverse transcriptase
	chr7D	61.61144Mb	61.612382Mb	TraesCS7D03G0226900LC	TraesCS7D02G127400LC	0	+	Zinc finger MYM-type protein 1	PF05699: hAT family C-terminal dimerisation region
	chr7D	61.613655Mb	61.614359Mb	TraesCS7D03G0227000LC	TraesCS7D02G127500LC	0	-	zinc finger MYM-type-like protein	PF14291: Domain of unknown function (DUF4371)
	chr7D	61.632644Mb	61.633081Mb	TraesCS7D03G0227100LC	TraesCS7D02G127600LC	0	+	Zinc finger MYM-type protein 5	null
	chr7D	61.633124Mb	61.633411Mb	TraesCS7D03G0227200LC	TraesCS7D02G127610LC	0	+	null	null
	chr7D	61.635278Mb	61.639485Mb	TraesCS7D03G0227300	TraesCS7D02G099800	0	-	NBS-LRR-like resistance protein	PF00931: NB-ARC domain
	chr7D	61.661389Mb	61.661883Mb	TraesCS7D03G0227400LC	TraesCS7D02G127700LC	0	+	Endonuclease/exonuclease/phosphatase family protein	null
	chr7D	61.666871Mb	61.66793Mb	TraesCS7D03G0227500LC	TraesCS7D02G127800LC	0	-	disease resistance family protein / LRR family protein	null
	chr7D	61.668125Mb	61.668628Mb	TraesCS7D03G0227600LC	TraesCS7D02G127900LC	0	-	Disease resistance protein RPP13	PF00931: NB-ARC domain
	chr7D	61.668646Mb	61.670326Mb	TraesCS7D03G0227700	TraesCS7D02G099900	0	-	Disease resistance protein (TIR-NBS-LRR class) family	PF00931: NB-ARC domain
	chr7D	61.683575Mb	61.683751Mb	TraesCS7D03G0227800LC	TraesCS7D02G128000LC	0	+	Protein FAR1-RELATED SEQUENCE 5	null
	chr7D	61.708449Mb	61.710343Mb	TraesCS7D03G0227900LC	TraesCS7D02G128100LC	0	+	Serine/threonine protein phosphatase 7 long form	PF10536: Plant mobile domain
	chr7D	61.750704Mb	61.754031Mb	TraesCS7D03G0228000	TraesCS7D02G100000	0	-	Apyrase	PF01150: GDA1/CD39 (nucleoside phosphatase) family
	chr7D	61.77651Mb	61.808922Mb	TraesCS7D03G0228100	TraesCS7D02G100100	0	-	Polyubiquitin	PF00240: Ubiquitin family
	chr7D	61.81015Mb	61.819799Mb	TraesCS7D03G0228200	TraesCS7D02G100200	0	+	Calcium-binding EF-hand	PF01699: Sodium/calcium exchanger protein
	chr7D	61.877353Mb	61.878927Mb	TraesCS7D03G0228300LC	TraesCS7D02G128200LC	0	+	BEACH-DOMAIN HOMOLOG A1	null
	chr7D	61.877437Mb	61.87887Mb	TraesCS7D03G0228400	TraesCS7D02G100300	0	-	HXXXD-type acyl-transferase-like protein	PF02458: Transferase family
	chr7D	61.947501Mb	61.950883Mb	TraesCS7D03G0228500LC	TraesCS7D02G128300LC	0	+	F-box domain containing protein	PF12937: F-box-like
	chr7D	61.957158Mb	61.957728Mb	TraesCS7D03G0228600LC	TraesCS7D02G128400LC	0	+	Ubiquitin-like-specific protease ESD4	PF02902: Ulp1 protease family, C-terminal catalytic domain
	chr7D	61.958608Mb	61.959309Mb	TraesCS7D03G0228700LC	TraesCS7D02G128500LC	0	-	Protein FAR1-RELATED SEQUENCE 5	PF04434: SWIM zinc finger
	chr7D	61.960203Mb	61.960902Mb	TraesCS7D03G0228800LC	TraesCS7D02G128600LC	0	-	Protein FAR1-RELATED SEQUENCE 5	PF10551: MULE transposase domain
	chr7D	62.009901Mb	62.011994Mb	TraesCS7D03G0228900	TraesCS7D02G100400	0	+	NAC domain-containing protein	PF02365: No apical meristem (NAM) protein
	chr7D	62.014686Mb	62.019143Mb	TraesCS7D03G0229000	TraesCS7D02G100500	0	-	RNA-binding family protein	PF00076: RNA recognition motif. (a.k.a. RRM, RBD, or RNP domain)
	chr7D	62.031996Mb	62.033746Mb	TraesCS7D03G0229100	TraesCS7D02G100600	0	-	Anthocyanin 5-aromatic acyltransferase	PF02458: Transferase family
	chr7D	62.048178Mb	62.048716Mb	TraesCS7D03G0229200LC	TraesCS7D02G128700LC	0	+	RING-finger ubiquitin ligase	null
	chr7D	62.058047Mb	62.058235Mb	TraesCS7D03G0229300LC	TraesCS7D02G128800LC	0	+	Transposon protein Pong sub-class	null
	chr7D	62.063444Mb	62.064628Mb	TraesCS7D03G0229400LC	TraesCS7D02G128900LC	0	-	RNA-directed DNA polymerase (reverse transcriptase)-related family protein	PF13966: zinc-binding in reverse transcriptase
	chr7D	62.065067Mb	62.065513Mb	TraesCS7D03G0229500LC	TraesCS7D02G129000LC	0	-	LINE-1 reverse transcriptase	PF00078: Reverse transcriptase (RNA-dependent DNA polymerase)
	chr7D	62.066453Mb	62.066893Mb	TraesCS7D03G0229600LC	TraesCS7D02G129100LC	0	-	Retrotransposon protein, putative, unclassified	null
	chr7D	62.099048Mb	62.099581Mb	TraesCS7D03G0229700LC	TraesCS7D02G129200LC	0	-	Retrotransposon protein, putative, unclassified	null
	chr7D	62.157166Mb	62.157501Mb	TraesCS7D03G0229800LC	TraesCS7D02G129300LC	0	-	Retrotransposon protein, putative, unclassified	null
	chr7D	62.171029Mb	62.179335Mb	TraesCS7D03G0229900	TraesCS7D02G100700	0	-	Pleiotropic drug resistance ABC transporter	PF00005: ABC transporter; PF01061: ABC-2 type transporter; PF08370: Plant PDR ABC transporter associated
	chr7D	62.188425Mb	62.198267Mb	TraesCS7D03G0230000	TraesCS7D02G100800	0	+	DNA repair radA-like protein	PF13481: AAA domain; PF13541: Subunit ChlI of Mg-chelatase
	chr7D	62.216456Mb	62.218416Mb	TraesCS7D03G0230100	TraesCS7D02G100900	0	-	F-box protein family	PF08387: FBD
	chr7D	62.218426Mb	62.21901Mb	TraesCS7D03G0230200LC	TraesCS7D02G129400LC	0	+	F-box/WD-40 repeat-containing protein	PF13456: Reverse transcriptase-like
	chr7D	62.221774Mb	62.22258Mb	TraesCS7D03G0230300LC	TraesCS7D02G129500LC	0	+	Enoyl-CoA hydratase 2, peroxisomal	null
	chr7D	62.223752Mb	62.224108Mb	TraesCS7D03G0230400LC	TraesCS7D02G129600LC	0	+	Splicing factor, CC1-like protein	null
	chr7D	62.227649Mb	62.230882Mb	TraesCS7D03G0230500	TraesCS7D02G101000	0	-	Cytochrome P450 family protein, expressed	PF00067: Cytochrome P450
	chr7D	62.244654Mb	62.246309Mb	TraesCS7D03G0230600	TraesCS7D02G101100	0	-	F-box protein family	PF08387: FBD
	chr7D	62.255389Mb	62.258681Mb	TraesCS7D03G0230700	TraesCS7D02G101200	0	-	Cytochrome P450 family protein, expressed	PF00067: Cytochrome P450
	chr7D	62.342452Mb	62.346856Mb	TraesCS7D03G0230800	TraesCS7D02G101300	0	-	ATP-dependent 6-phosphofructokinase	PF00365: Phosphofructokinase
	chr7D	62.346994Mb	62.347305Mb	TraesCS7D03G0230900LC	TraesCS7D02G129700LC	0	-	mechanosensitive channel of small conductance-like 9	null
	chr7D	62.350658Mb	62.351594Mb	TraesCS7D03G0231000	TraesCS7D02G101400	0	-	S-locus lectin protein kinase family protein	null
	chr7D	62.354763Mb	62.361324Mb	TraesCS7D03G0231100	TraesCS7D02G101500	0	-	Ubiquitin-like modifier-activating enzyme 5	PF00899: ThiF family
	chr7D	62.426655Mb	62.430823Mb	TraesCS7D03G0231200	TraesCS7D02G101600	0	+	2,3,4,5-tetrahydropyridine-2,6-dicarboxylate N-acetyltransferase	PF00132: Bacterial transferase hexapeptide (six repeats)
	chr7D	62.430905Mb	62.431762Mb	TraesCS7D03G0231300LC	TraesCS7D02G129800LC	0	+	Retrovirus-related Pol polyprotein LINE-1	PF00078: Reverse transcriptase (RNA-dependent DNA polymerase)
	chr7D	62.431956Mb	62.432318Mb	TraesCS7D03G0231400LC	TraesCS7D02G129900LC	0	+	Retrovirus-related Pol polyprotein LINE-1	null
	chr7D	62.449575Mb	62.450571Mb	TraesCS7D03G0231500LC	TraesCS7D02G130000LC	0	-	ERD (early-responsive to dehydration stress) family protein	null
	chr7D	62.451082Mb	62.455297Mb	TraesCS7D03G0231600	TraesCS7D02G101700	0	+	Dual specificity protein phosphatase family protein	PF00782: Dual specificity phosphatase, catalytic domain
	chr7D	62.458799Mb	62.460566Mb	TraesCS7D03G0231700	TraesCS7D02G101800	0	+	Profilin	PF00235: Profilin
	chr7D	62.46286Mb	62.463675Mb	TraesCS7D03G0231800LC	TraesCS7D02G130100LC	0	-	3-ketoacyl-CoA synthase	PF08392: FAE1/Type III polyketide synthase-like protein; PF08541: 3-Oxoacyl-[acyl-carrier-protein (ACP)] synthase III C terminal
	chr7D	62.465754Mb	62.466077Mb	TraesCS7D03G0231900LC	TraesCS7D02G130200LC	0	-	alternative oxidase 1D	null
	chr7D	62.795806Mb	62.7975Mb	TraesCS7D03G0232000	TraesCS7D02G101900	0	+	3-ketoacyl-CoA synthase	PF08392: FAE1/Type III polyketide synthase-like protein; PF08541: 3-Oxoacyl-[acyl-carrier-protein (ACP)] synthase III C terminal
	chr7D	62.907203Mb	62.907598Mb	TraesCS7D03G0232100LC	TraesCS7D02G130300LC	0	-	Aspartate-semialdehyde dehydrogenase (Non-phosphorylating)	null
	chr7D	62.928186Mb	62.928629Mb	TraesCS7D03G0232200LC	TraesCS7D02G130400LC	0	-	Retrotransposon protein, putative, unclassified	PF13966: zinc-binding in reverse transcriptase
	chr7D	62.93383Mb	62.934175Mb	TraesCS7D03G0232300LC	TraesCS7D02G130500LC	0	+	3-ketoacyl-CoA synthase	PF08392: FAE1/Type III polyketide synthase-like protein
	chr7D	62.941006Mb	62.941873Mb	TraesCS7D03G0232400LC	TraesCS7D02G130600LC	0	+	3-ketoacyl-CoA synthase	PF08392: FAE1/Type III polyketide synthase-like protein
	chr7D	62.94519Mb	62.946425Mb	TraesCS7D03G0232500LC	TraesCS7D02G130700LC	0	+	Transposon protein, putative, CACTA, En/Spm sub-class	PF13963: Transposase-associated domain; PF02992: Transposase family tnp2
	chr7D	62.978256Mb	62.978749Mb	TraesCS7D03G0232600LC	TraesCS7D02G130800LC	0	+	RNA-directed DNA polymerase (reverse transcriptase)-related family protein	PF13966: zinc-binding in reverse transcriptase
	chr7D	62.979744Mb	62.981481Mb	TraesCS7D03G0232700	TraesCS7D02G102000	0	-	3-ketoacyl-CoA synthase	PF08392: FAE1/Type III polyketide synthase-like protein; PF08541: 3-Oxoacyl-[acyl-carrier-protein (ACP)] synthase III C terminal
	chr7D	62.987791Mb	62.989595Mb	TraesCS7D03G0232800	TraesCS7D02G102100	0	+	Cytochrome P450 family protein, expressed	PF00067: Cytochrome P450
	chr7D	63.023448Mb	63.024674Mb	TraesCS7D03G0232900LC	TraesCS7D02G130900LC	0	-	Retrovirus-related Pol polyprotein from transposon TNT 1-94	PF07727: Reverse transcriptase (RNA-dependent DNA polymerase)
	chr7D	63.026581Mb	63.027674Mb	TraesCS7D03G0233000LC	TraesCS7D02G131000LC	0	-	Retrovirus-related pol polyprotein from transposon tnt 1-94	PF14223: gag-polypeptide of LTR copia-type
	chr7D	63.027708Mb	63.028013Mb	TraesCS7D03G0233100LC	TraesCS7D02G131100LC	0	-	Retrotransposon protein, putative, Ty1-copia subclass	null
	chr7D	63.272752Mb	63.273218Mb	TraesCS7D03G0233200LC	TraesCS7D02G131200LC	0	-	Dynein light chain	PF01221: Dynein light chain type 1
	chr7D	63.417514Mb	63.419174Mb	TraesCS7D03G0233300LC	TraesCS7D02G131300LC	0	-	NF-kappa-B inhibitor-interacting Ras-like protein 2	PF03004: Plant transposase (Ptta/En/Spm family)
	chr7D	63.420573Mb	63.421199Mb	TraesCS7D03G0233400LC	TraesCS7D02G131400LC	0	-	Protein PAT1 homolog 1	null
	chr7D	63.437457Mb	63.446633Mb	TraesCS7D03G0233500LC	TraesCS7D02G131500LC	0	-	Transposon protein, putative, CACTA, En/Spm sub-class	null
	chr7D	63.50901Mb	63.50978Mb	TraesCS7D03G0233600	TraesCS7D02G102200	0	+	Basic helix loop helix (BHLH) family transcription factor	PF00010: Helix-loop-helix DNA-binding domain
	chr7D	63.510174Mb	63.5108Mb	TraesCS7D03G0233700LC	TraesCS7D02G131600LC	0	+	Retrotransposon protein, putative, unclassified	null
	chr7D	63.511802Mb	63.512101Mb	TraesCS7D03G0233800LC	TraesCS7D02G131700LC	0	+	LINE-1 reverse transcriptase like	PF00078: Reverse transcriptase (RNA-dependent DNA polymerase)
	chr7D	63.653763Mb	63.655263Mb	TraesCS7D03G0233900LC	TraesCS7D02G131800LC	0	-	NAC domain-containing protein	PF02365: No apical meristem (NAM) protein
	chr7D	63.830138Mb	63.831906Mb	TraesCS7D03G0234000LC	TraesCS7D02G131900LC	0	-	minichromosome maintenance (MCM2/3/5) family protein	null
	chr7D	63.855623Mb	63.856495Mb	TraesCS7D03G0234100	TraesCS7D02G102300	0	-	3-ketoacyl-CoA synthase	PF08392: FAE1/Type III polyketide synthase-like protein; PF08541: 3-Oxoacyl-[acyl-carrier-protein (ACP)] synthase III C terminal
	chr7D	63.859611Mb	63.859961Mb	TraesCS7D03G0234200LC	TraesCS7D02G132000LC	0	+	zinc finger MYM-type-like protein	PF14291: Domain of unknown function (DUF4371)
	chr7D	63.8601Mb	63.860858Mb	TraesCS7D03G0234300LC	TraesCS7D02G132100LC	0	+	zinc finger MYM-type-like protein	PF14291: Domain of unknown function (DUF4371); PF05699: hAT family C-terminal dimerisation region
	chr7D	63.867498Mb	63.867818Mb	TraesCS7D03G0234400LC	TraesCS7D02G132200LC	0	-	Lipase, GDSL	null
	chr7D	63.871272Mb	63.873354Mb	TraesCS7D03G0234500	TraesCS7D02G102400	0	+	3-ketoacyl-CoA synthase	PF08392: FAE1/Type III polyketide synthase-like protein; PF08541: 3-Oxoacyl-[acyl-carrier-protein (ACP)] synthase III C terminal
	chr7D	63.903443Mb	63.910523Mb	TraesCS7D03G0234600	TraesCS7D02G102500	0	+	Saccharopine dehydrogenase	PF03435: Saccharopine dehydrogenase NADP binding domain
	chr7D	63.917963Mb	63.919743Mb	TraesCS7D03G0234700	TraesCS7D02G102600	0	+	hydroxysteroid dehydrogenase 3	PF00106: short chain dehydrogenase
	chr7D	63.938084Mb	63.944084Mb	TraesCS7D03G0234800	TraesCS7D02G102700	0	+	Fatty acid hydroxylase superfamily protein	PF04116: Fatty acid hydroxylase superfamily; PF12076: WAX2 C-terminal domain
	chr7D	64.005399Mb	64.006748Mb	TraesCS7D03G0234900	TraesCS7D02G102800	0	-	3-ketoacyl-CoA synthase	PF08392: FAE1/Type III polyketide synthase-like protein; PF08541: 3-Oxoacyl-[acyl-carrier-protein (ACP)] synthase III C terminal
	chr7D	64.025912Mb	64.027354Mb	TraesCS7D03G0235000	TraesCS7D02G102900	0	+	3-ketoacyl-CoA synthase	PF08392: FAE1/Type III polyketide synthase-like protein; PF08541: 3-Oxoacyl-[acyl-carrier-protein (ACP)] synthase III C terminal
	chr7D	64.177598Mb	64.212672Mb	TraesCS7D03G0235100LC	TraesCS7D02G132300LC	0	+	Saccharopine dehydrogenase	PF03435: Saccharopine dehydrogenase NADP binding domain
	chr7D	64.260489Mb	64.26176Mb	TraesCS7D03G0235200LC	TraesCS7D02G132400LC	0	+	3-oxo-5-alpha-steroid 4-dehydrogenase (DUF1295)	null
	chr7D	64.278491Mb	64.282829Mb	TraesCS7D03G0235300LC	TraesCS7D02G132500LC	0	+	Saccharopine dehydrogenase	PF03435: Saccharopine dehydrogenase NADP binding domain
	chr7D	64.316601Mb	64.317872Mb	TraesCS7D03G0235400LC	TraesCS7D02G132600LC	0	+	3-oxo-5-alpha-steroid 4-dehydrogenase (DUF1295)	null
	chr7D	64.422945Mb	64.423298Mb	TraesCS7D03G0235500LC	TraesCS7D02G132700LC	0	+	Endonuclease/exonuclease/phosphatase family protein	null
	chr7D	64.424742Mb	64.425452Mb	TraesCS7D03G0235600LC	TraesCS7D02G132800LC	0	+	Retrotransposon protein, putative, unclassified, expressed	null
	chr7D	64.42624Mb	64.426524Mb	TraesCS7D03G0235700LC	TraesCS7D02G132900LC	0	+	Polynucleotidyl transferase, ribonuclease H-like superfamily protein	PF13456: Reverse transcriptase-like
	chr7D	64.465396Mb	64.465723Mb	TraesCS7D03G0235800LC	TraesCS7D02G133000LC	0	-	LINE-1 reverse transcriptase like	PF00078: Reverse transcriptase (RNA-dependent DNA polymerase)
	chr7D	64.465857Mb	64.466246Mb	TraesCS7D03G0235900LC	TraesCS7D02G133100LC	0	-	Retrotransposon protein, putative, unclassified	null
	chr7D	64.46694Mb	64.467383Mb	TraesCS7D03G0236000LC	TraesCS7D02G133200LC	0	-	DNA-(apurinic or apyrimidinic site) lyase	null
	chr7D	64.467778Mb	64.469256Mb	TraesCS7D03G0236100LC	TraesCS7D02G133300LC	0	-	sensitive to freezing 6	null
	chr7D	64.672219Mb	64.673536Mb	TraesCS7D03G0236200	TraesCS7D02G103000	0	+	hydroxysteroid dehydrogenase 3	PF00106: short chain dehydrogenase
	chr7D	64.6814Mb	64.682111Mb	TraesCS7D03G0236300LC	TraesCS7D02G133400LC	0	+	Fatty acid hydroxylase superfamily protein	null
	chr7D	64.683417Mb	64.685828Mb	TraesCS7D03G0236400	TraesCS7D02G103100	0	+	Fatty acid hydroxylase superfamily protein	PF04116: Fatty acid hydroxylase superfamily; PF12076: WAX2 C-terminal domain
	chr7D	64.689293Mb	64.689706Mb	TraesCS7D03G0236500LC	TraesCS7D02G133500LC	0	+	Retrovirus-related Pol polyprotein from transposon TNT 1-94	null
	chr7D	64.702302Mb	64.708373Mb	TraesCS7D03G0236600LC	TraesCS7D02G133600LC	0	+	Histone-lysine N-methyltransferase ATX2	PF00855: PWWP domain; PF05964: F/Y-rich N-terminus
	chr7D	64.760539Mb	64.761006Mb	TraesCS7D03G0236700LC	TraesCS7D02G133700LC	0	-	Succinyl-diaminopimelate desuccinylase	null
	chr7D	65.022052Mb	65.022621Mb	TraesCS7D03G0236800LC	TraesCS7D02G133800LC	0	-	Retrotransposon protein, putative, unclassified	null
	chr7D	65.027757Mb	65.028101Mb	TraesCS7D03G0236900LC	TraesCS7D02G133900LC	0	+	Gag-Pol polyprotein	PF00078: Reverse transcriptase (RNA-dependent DNA polymerase)
	chr7D	65.046329Mb	65.049928Mb	TraesCS7D03G0237000	TraesCS7D02G103200	0	-	Rhomboid-like protein	null
	chr7D	65.068643Mb	65.07451Mb	TraesCS7D03G0237100	TraesCS7D02G103300	0	+	Zinc finger, B-box	PF00643: B-box zinc finger
	chr7D	65.12014Mb	65.121492Mb	TraesCS7D03G0237200	TraesCS7D02G103400	0	-	Serpin-like protein	PF00079: Serpin (serine protease inhibitor)
	chr7D	65.124329Mb	65.125878Mb	TraesCS7D03G0237300	TraesCS7D02G103500	0	-	Photosynthetic NDH subcomplex B 3	PF00111: 2Fe-2S iron-sulfur cluster binding domain
	chr7D	65.129142Mb	65.12951Mb	TraesCS7D03G0237400LC	TraesCS7D02G134000LC	0	-	RNA-directed DNA polymerase (reverse transcriptase)-related family protein	null
	chr7D	65.133538Mb	65.134203Mb	TraesCS7D03G0237500LC	TraesCS7D02G134010LC	0	-	null	null
	chr7D	65.17381Mb	65.178524Mb	TraesCS7D03G0237600	TraesCS7D02G103700	0	+	Ubiquinone biosynthesis O-methyltransferase	PF13489: Methyltransferase domain
	chr7D	65.178845Mb	65.181044Mb	TraesCS7D03G0237700	TraesCS7D02G103800	0	-	Transcription elongation factor 1	PF05129: Transcription elongation factor Elf1 like
	chr7D	65.185432Mb	65.189472Mb	TraesCS7D03G0237800	TraesCS7D02G103900	0	+	Pentatricopeptide repeat-containing protein	PF12854: PPR repeat; PF13041: PPR repeat family; PF01535: PPR repeat
	chr7D	65.190939Mb	65.192766Mb	TraesCS7D03G0237900	TraesCS7D02G104000	0	-	GDSL esterase/lipase	PF00657: GDSL-like Lipase/Acylhydrolase
	chr7D	65.196313Mb	65.198923Mb	TraesCS7D03G0238000	TraesCS7D02G104100	0	-	GDSL esterase/lipase	PF00657: GDSL-like Lipase/Acylhydrolase
	chr7D	65.205238Mb	65.207995Mb	TraesCS7D03G0238100	TraesCS7D02G104200	0	+	F-box family protein	PF00646: F-box domain; PF08387: FBD
	chr7D	65.211894Mb	65.213457Mb	TraesCS7D03G0238200	TraesCS7D02G104300	0	-	GDSL esterase/lipase	PF00657: GDSL-like Lipase/Acylhydrolase
	chr7D	65.226601Mb	65.22877Mb	TraesCS7D03G0238300	TraesCS7D02G104400	0	-	epstein-barr nuclear antigen	null
	chr7D	65.229408Mb	65.229894Mb	TraesCS7D03G0238400LC	TraesCS7D02G134100LC	0	+	Retrotransposon protein, putative, unclassified	PF14111: Domain of unknown function (DUF4283)
	chr7D	65.233522Mb	65.234145Mb	TraesCS7D03G0238500LC	TraesCS7D02G134200LC	0	-	LINE-1 reverse transcriptase like	PF00078: Reverse transcriptase (RNA-dependent DNA polymerase)
	chr7D	65.237436Mb	65.238177Mb	TraesCS7D03G0238600LC	TraesCS7D02G134300LC	0	+	Retrotransposon protein, putative, unclassified	null
	chr7D	65.298183Mb	65.308031Mb	TraesCS7D03G0238700	TraesCS7D02G104500	0	-	WAT1-related protein	PF00892: EamA-like transporter family
	chr7D	65.34343Mb	65.347646Mb	TraesCS7D03G0238800	TraesCS7D02G104600	0	+	WAT1-related protein	PF00892: EamA-like transporter family
	chr7D	65.348171Mb	65.353432Mb	TraesCS7D03G0238900	TraesCS7D02G104700	0	+	WAT1-related protein	PF00892: EamA-like transporter family
	chr7D	65.354515Mb	65.354718Mb	TraesCS7D03G0239000	TraesCS7D02G104800	0	-	Inhibitor protein	PF00280: Potato inhibitor I family
	chr7D	65.382908Mb	65.38801Mb	TraesCS7D03G0239100	TraesCS7D02G104900	0	+	WAT1-related protein	PF00892: EamA-like transporter family
	chr7D	65.39107Mb	65.391273Mb	TraesCS7D03G0239200	TraesCS7D02G105000	0	-	Inhibitor protein	PF00280: Potato inhibitor I family
	chr7D	65.396455Mb	65.396958Mb	TraesCS7D03G0239300LC	TraesCS7D02G134400LC	0	+	Retrotransposon protein, putative, unclassified	null
	chr7D	65.397573Mb	65.398235Mb	TraesCS7D03G0239400LC	TraesCS7D02G134500LC	0	+	Polynucleotidyl transferase, ribonuclease H-like superfamily protein	PF13456: Reverse transcriptase-like
	chr7D	65.471984Mb	65.4783Mb	TraesCS7D03G0239500	TraesCS7D02G105100	0	+	Triose-phosphate transporter family protein	PF03151: Triose-phosphate Transporter family
	chr7D	65.646945Mb	65.647665Mb	TraesCS7D03G0239600LC	TraesCS7D02G134600LC	0	+	Retrotransposon protein, putative, Ty1-copia subclass	PF14223: gag-polypeptide of LTR copia-type
	chr7D	65.659552Mb	65.660922Mb	TraesCS7D03G0239700	TraesCS7D02G105200	0	+	S-adenosyl-L-methionine-dependent methyltransferases superfamily protein	null
	chr7D	65.667506Mb	65.67141Mb	TraesCS7D03G0239800	TraesCS7D02G105300	0	-	phototropin 1	null
	chr7D	65.671459Mb	65.672771Mb	TraesCS7D03G0239900LC	TraesCS7D02G134610LC	0	-	null	null
	chr7D	65.674029Mb	65.676928Mb	TraesCS7D03G0240000	TraesCS7D02G105500	0	-	Proteasome subunit beta type	PF00227: Proteasome subunit
	chr7D	65.67833Mb	65.681488Mb	TraesCS7D03G0240100	TraesCS7D02G105600	0	-	Disease resistance protein RPP13	PF00931: NB-ARC domain
	chr7D	65.682704Mb	65.686755Mb	TraesCS7D03G0240200	TraesCS7D02G105700	0	-	Alpha/beta-hydrolase superfamily protein	PF05057: Putative serine esterase (DUF676)
	chr7D	65.733409Mb	65.733957Mb	TraesCS7D03G0240300	TraesCS7D02G105800	0	+	DNA topoisomerase	null
	chr7D	65.745159Mb	65.749021Mb	TraesCS7D03G0240400	TraesCS7D02G105900	0	-	Thiopurine S-methyltransferase, putative	PF05724: Thiopurine S-methyltransferase (TPMT)
	chr7D	65.74949Mb	65.7516Mb	TraesCS7D03G0240500	TraesCS7D02G106000	0	+	F-box protein	null
	chr7D	65.750043Mb	65.750852Mb	TraesCS7D03G0240600LC	TraesCS7D02G134700LC	0	-	Unknown protein	null
	chr7D	65.75335Mb	65.753652Mb	TraesCS7D03G0240700LC	TraesCS7D02G134800LC	0	+	3-dehydroquinate synthase	null
	chr7D	65.755761Mb	65.755967Mb	TraesCS7D03G0240800LC	TraesCS7D02G134900LC	0	-	Transposon protein, putative, Pong sub-class	null
	chr7D	65.784189Mb	65.78465Mb	TraesCS7D03G0240900LC	TraesCS7D02G135000LC	0	+	Transposase	PF13359: DDE superfamily endonuclease
	chr7D	65.803524Mb	65.805947Mb	TraesCS7D03G0241000LC	TraesCS7D02G135100LC	0	+	Glutathione S-transferase T3	null
	chr7D	65.915951Mb	65.919623Mb	TraesCS7D03G0241100LC	TraesCS7D02G135200LC	0	+	Hydrolase-like protein family	null
	chr7D	65.959924Mb	65.960669Mb	TraesCS7D03G0241200LC	TraesCS7D02G135300LC	0	+	Disease resistance protein RPP13	null
	chr7D	65.981003Mb	65.985767Mb	TraesCS7D03G0241300	TraesCS7D02G106100	0	+	NBS-LRR-like resistance protein	PF00931: NB-ARC domain
	chr7D	66.002533Mb	66.003716Mb	TraesCS7D03G0241400	TraesCS7D02G106200	0	+	Disease resistance protein (NBS-LRR class) family	PF00931: NB-ARC domain
	chr7D	66.003851Mb	66.005796Mb	TraesCS7D03G0241500	TraesCS7D02G106300	0	+	disease resistance family protein / LRR family protein	PF00931: NB-ARC domain
	chr7D	66.007271Mb	66.014524Mb	TraesCS7D03G0241600	TraesCS7D02G106400	0	-	Mitogen-activated protein kinase	PF00069: Protein kinase domain
	chr7D	66.011936Mb	66.012322Mb	TraesCS7D03G0241700LC	TraesCS7D02G135400LC	0	-	30S ribosomal protein S18	null
	chr7D	66.116687Mb	66.121875Mb	TraesCS7D03G0241800	TraesCS7D02G106500	0	+	AT4g33690/T16L1_180	null
	chr7D	66.124567Mb	66.12528Mb	TraesCS7D03G0241900LC	TraesCS7D02G135500LC	0	+	LINE-1 reverse transcriptase like	PF00078: Reverse transcriptase (RNA-dependent DNA polymerase)
	chr7D	66.173Mb	66.182736Mb	TraesCS7D03G0242000	TraesCS7D02G106600	0	-	Agamous MADS-box transcription factor	PF00319: SRF-type transcription factor (DNA-binding and dimerisation domain); PF01486: K-box region
	chr7D	66.186107Mb	66.18862Mb	TraesCS7D03G0242100LC	TraesCS7D02G135600LC	0	-	MADS-box transcription factor	PF00319: SRF-type transcription factor (DNA-binding and dimerisation domain)
	chr7D	66.192295Mb	66.193418Mb	TraesCS7D03G0242200LC	TraesCS7D02G135610LC	0	+	null	null
	chr7D	66.201723Mb	66.203263Mb	TraesCS7D03G0242300	TraesCS7D02G106800	0	-	F-box protein	PF00646: F-box domain; PF03478: Protein of unknown function (DUF295)
	chr7D	66.206712Mb	66.22346Mb	TraesCS7D03G0242400	TraesCS7D02G106900	0	-	Agamous MADS-box transcription factor	PF00319: SRF-type transcription factor (DNA-binding and dimerisation domain); PF01486: K-box region
	chr7D	66.231339Mb	66.231709Mb	TraesCS7D03G0242500	TraesCS7D02G107000	0	-	AGAMOUS-like MADS box transcription factor	PF00319: SRF-type transcription factor (DNA-binding and dimerisation domain)
	chr7D	66.248852Mb	66.249761Mb	TraesCS7D03G0242600	TraesCS7D02G107100	0	-	MADS-box transcription factor	null
	chr7D	66.252034Mb	66.252345Mb	TraesCS7D03G0242700LC	TraesCS7D02G135700LC	0	+	Phosphoribosyl-ATP pyrophosphatase	null
	chr7D	66.260141Mb	66.260488Mb	TraesCS7D03G0242800LC	TraesCS7D02G135800LC	0	+	AMP deaminase 3	null
	chr7D	66.261406Mb	66.262075Mb	TraesCS7D03G0242900	TraesCS7D02G107200	0	-	MADS-box transcription factor	PF00319: SRF-type transcription factor (DNA-binding and dimerisation domain)
	chr7D	66.285063Mb	66.285362Mb	TraesCS7D03G0243000LC	TraesCS7D02G135900LC	0	+	Adenylate kinase B	null
	chr7D	66.400191Mb	66.402174Mb	TraesCS7D03G0243100	TraesCS7D02G107300	0	+	E3 ubiquitin-protein ligase	null
	chr7D	66.415461Mb	66.415952Mb	TraesCS7D03G0243200	TraesCS7D02G107400	0	-	Ethylene-responsive transcription factor	null
	chr7D	66.41714Mb	66.421762Mb	TraesCS7D03G0243300	TraesCS7D02G107500	0	+	Protein SIP5	null
	chr7D	66.428987Mb	66.432498Mb	TraesCS7D03G0243400	TraesCS7D02G107600	0	+	Protein IQ-DOMAIN 1	null
	chr7D	66.432765Mb	66.433916Mb	TraesCS7D03G0243500LC	TraesCS7D02G136000LC	0	-	F-box protein	PF03478: Protein of unknown function (DUF295)
	chr7D	66.463453Mb	66.46709Mb	TraesCS7D03G0243600	TraesCS7D02G107700	0	+	Post-GPI attachment to proteins factor 3	PF04080: Per1-like
	chr7D	66.467568Mb	66.469051Mb	TraesCS7D03G0243700	TraesCS7D02G107800	0	-	F-box protein	PF03478: Protein of unknown function (DUF295)
	chr7D	66.469225Mb	66.472841Mb	TraesCS7D03G0243800	TraesCS7D02G107900	0	-	Acyl transferase	PF02458: Transferase family
	chr7D	66.540572Mb	66.542006Mb	TraesCS7D03G0243900	TraesCS7D02G108000	0	-	MYB-related transcription factor	PF00249: Myb-like DNA-binding domain
	chr7D	66.558283Mb	66.558785Mb	TraesCS7D03G0244000LC	TraesCS7D02G136100LC	0	-	Transposase	PF13359: DDE superfamily endonuclease
	chr7D	66.560786Mb	66.562376Mb	TraesCS7D03G0244100	TraesCS7D02G108100	0	-	MYB-related transcription factor	PF00249: Myb-like DNA-binding domain
	chr7D	66.616841Mb	66.62279Mb	TraesCS7D03G0244200	TraesCS7D02G108200	0	+	p-loop containing nucleoside triphosphate hydrolases superfamily protein	PF00004: ATPase family associated with various cellular activities (AAA)
	chr7D	66.625215Mb	66.625508Mb	TraesCS7D03G0244300	TraesCS7D02G108300	0	+	Clavata3/ESR (CLE) gene family member	null
	chr7D	66.643606Mb	66.643893Mb	TraesCS7D03G0244400	TraesCS7D02G108400	0	+	CLAVATA3/ESR (CLE)-related protein 1	null
	chr7D	66.678222Mb	66.678437Mb	TraesCS7D03G0244500LC	TraesCS7D02G136200LC	0	+	Rhomboid-like protein 14, mitochondrial	null
	chr7D	67.114393Mb	67.114893Mb	TraesCS7D03G0244600LC	TraesCS7D02G136300LC	0	-	Retrovirus-related pol polyprotein from transposon tnt 1-94	PF14223: gag-polypeptide of LTR copia-type
	chr7D	67.120538Mb	67.120914Mb	TraesCS7D03G0244700	TraesCS7D02G108500	0	+	Clavata3/ESR (CLE) gene family member	null
	chr7D	67.129042Mb	67.130223Mb	TraesCS7D03G0244800LC	TraesCS7D02G136400LC	0	+	Inositol-3-phosphate synthase 1	null
	chr7D	67.129153Mb	67.129869Mb	TraesCS7D03G0244900	TraesCS7D02G108600	0	-	GDSL esterase/lipase	PF13472: GDSL-like Lipase/Acylhydrolase family
	chr7D	67.166847Mb	67.168172Mb	TraesCS7D03G0245000	TraesCS7D02G108700	0	+	Short-chain dehydrogenase/reductase	PF13561: Enoyl-(Acyl carrier protein) reductase
	chr7D	67.170716Mb	67.171411Mb	TraesCS7D03G0245100LC	TraesCS7D02G136500LC	0	-	Acidic endochitinase	PF00704: Glycosyl hydrolases family 18
	chr7D	67.176958Mb	67.177854Mb	TraesCS7D03G0245200	TraesCS7D02G108800	0	-	Acidic endochitinase	PF00704: Glycosyl hydrolases family 18
	chr7D	67.227936Mb	67.231208Mb	TraesCS7D03G0245300LC	TraesCS7D02G136600LC	0	+	FAR1-related sequence protein, putative	null
	chr7D	67.234135Mb	67.234326Mb	TraesCS7D03G0245400LC	TraesCS7D02G136700LC	0	-	ATP binding microtubule motor family protein	null
	chr7D	67.264373Mb	67.266297Mb	TraesCS7D03G0245500LC	TraesCS7D02G136800LC	0	-	Retrotransposon protein, putative, Ty1-copia subclass	null
	chr7D	67.269407Mb	67.269886Mb	TraesCS7D03G0245600LC	TraesCS7D02G136900LC	0	+	RNA-directed DNA polymerase (reverse transcriptase)-related family protein	PF13966: zinc-binding in reverse transcriptase
	chr7D	67.318295Mb	67.318648Mb	TraesCS7D03G0245700LC	TraesCS7D02G137000LC	0	+	DNA-binding bromodomain-containing protein	null
	chr7D	67.326981Mb	67.328975Mb	TraesCS7D03G0245800	TraesCS7D02G108900	0	-	GDSL esterase/lipase	PF00657: GDSL-like Lipase/Acylhydrolase
	chr7D	67.349793Mb	67.350337Mb	TraesCS7D03G0245900LC	TraesCS7D02G137100LC	0	+	Acidic endochitinase	PF00704: Glycosyl hydrolases family 18
	chr7D	67.353747Mb	67.353995Mb	TraesCS7D03G0246000	TraesCS7D02G109000	0	-	Short-chain dehydrogenase/reductase family protein	PF13561: Enoyl-(Acyl carrier protein) reductase
	chr7D	67.456326Mb	67.457555Mb	TraesCS7D03G0246100LC	TraesCS7D02G137200LC	0	+	Polypeptide N-acetylgalactosaminyltransferase 13	null
	chr7D	67.45641Mb	67.457549Mb	TraesCS7D03G0246200	TraesCS7D02G109100	0	-	GDSL esterase/lipase	PF00657: GDSL-like Lipase/Acylhydrolase
	chr7D	67.475259Mb	67.477363Mb	TraesCS7D03G0246300	TraesCS7D02G109200	0	+	GDSL esterase/lipase	PF00657: GDSL-like Lipase/Acylhydrolase
	chr7D	67.482097Mb	67.482345Mb	TraesCS7D03G0246400LC	TraesCS7D02G137300LC	0	+	Glutamyl-tRNA(Gln) amidotransferase subunit A	null
	chr7D	67.486978Mb	67.487289Mb	TraesCS7D03G0246500	TraesCS7D02G109300	0	+	Transcription elongation factor 1	PF05129: Transcription elongation factor Elf1 like
	chr7D	67.490596Mb	67.491889Mb	TraesCS7D03G0246600LC	TraesCS7D02G137400LC	0	-	ATP-dependent RNA helicase DBP8	null
	chr7D	67.508223Mb	67.508777Mb	TraesCS7D03G0246700LC	TraesCS7D02G137500LC	0	-	Transposon protein, putative, Mutator sub-class, expressed	null
	chr7D	67.510047Mb	67.510274Mb	TraesCS7D03G0246800LC	TraesCS7D02G137600LC	0	-	DNA helicase	null
	chr7D	67.513163Mb	67.514115Mb	TraesCS7D03G0246900LC	TraesCS7D02G137700LC	0	+	formin 3	null
	chr7D	67.532491Mb	67.533944Mb	TraesCS7D03G0247000LC	TraesCS7D02G137800LC	0	-	Retrotransposable element Tf2	PF00385: Chromo (CHRromatin Organisation MOdifier) domain
	chr7D	67.543069Mb	67.543936Mb	TraesCS7D03G0247100LC	TraesCS7D02G137900LC	0	-	Actin cross-linking protein, putative (DUF569)	PF04601: Domain of unknown function (DUF569)
	chr7D	67.6215Mb	67.622449Mb	TraesCS7D03G0247200	TraesCS7D02G109400	0	-	actin cross-linking protein (DUF569)	PF04601: Domain of unknown function (DUF569)
	chr7D	67.656632Mb	67.659282Mb	TraesCS7D03G0247300	TraesCS7D02G109500	0	-	actin cross-linking protein (DUF569)	PF04601: Domain of unknown function (DUF569)
	chr7D	67.7915Mb	67.791999Mb	TraesCS7D03G0247400LC	TraesCS7D02G138000LC	0	+	30S ribosomal protein S11	PF00411: Ribosomal protein S11
	chr7D	68.060858Mb	68.063611Mb	TraesCS7D03G0247500	TraesCS7D02G109600	0	-	Actin cross-linking protein, putative (DUF569)	PF04601: Domain of unknown function (DUF569)
	chr7D	68.089211Mb	68.091323Mb	TraesCS7D03G0247600	TraesCS7D02G109700	0	-	Actin cross-linking protein, putative (DUF569)	PF04601: Domain of unknown function (DUF569)
	chr7D	68.115119Mb	68.115875Mb	TraesCS7D03G0247700	TraesCS7D02G109800	0	-	F-box protein family-like	PF12937: F-box-like
	chr7D	68.128203Mb	68.131827Mb	TraesCS7D03G0247800	TraesCS7D02G109900	0	-	Actin cross-linking protein, putative (DUF569)	PF04601: Domain of unknown function (DUF569)
	chr7D	68.199242Mb	68.199571Mb	TraesCS7D03G0247900	TraesCS7D02G110000	0	+	Transcription elongation factor 1-like protein	PF05129: Transcription elongation factor Elf1 like
	chr7D	68.227906Mb	68.22822Mb	TraesCS7D03G0248000	TraesCS7D02G110100	0	+	Transcription elongation factor 1-like protein	PF05129: Transcription elongation factor Elf1 like
	chr7D	68.229529Mb	68.231849Mb	TraesCS7D03G0248100LC	TraesCS7D02G138100LC	0	-	Actin cross-linking protein, putative (DUF569)	PF04601: Domain of unknown function (DUF569)
	chr7D	68.234792Mb	68.235829Mb	TraesCS7D03G0248200	TraesCS7D02G110200	0	-	Werner Syndrome-like exonuclease	PF01612: 3'-5' exonuclease
	chr7D	68.259737Mb	68.261825Mb	TraesCS7D03G0248300	TraesCS7D02G110300	0	-	Actin cross-linking protein, putative (DUF569)	PF04601: Domain of unknown function (DUF569)
	chr7D	68.263287Mb	68.264027Mb	TraesCS7D03G0248400LC	TraesCS7D02G138200LC	0	+	Polynucleotidyl transferase, ribonuclease H-like superfamily protein	PF13456: Reverse transcriptase-like
	chr7D	68.30885Mb	68.314968Mb	TraesCS7D03G0248500	TraesCS7D02G110400	0	-	Sulfotransferase	null
	chr7D	68.402947Mb	68.407296Mb	TraesCS7D03G0248600	TraesCS7D02G110500	0	+	Nuclear nucleic acid-binding protein C1D	null
	chr7D	68.408456Mb	68.41169Mb	TraesCS7D03G0248700	TraesCS7D02G110600	0	-	WRKY transcription factor, putative	PF03106: WRKY DNA -binding domain
	chr7D	68.4133Mb	68.421702Mb	TraesCS7D03G0248800	TraesCS7D02G110700	0	-	Long-Chain Acyl-CoA Synthetase	PF00501: AMP-binding enzyme
	chr7D	68.503847Mb	68.516412Mb	TraesCS7D03G0248900LC	TraesCS7D02G138300LC	0	-	ATP synthase subunit b	null
	chr7D	68.530215Mb	68.530673Mb	TraesCS7D03G0249000	TraesCS7D02G110800	0	-	Non-specific lipid-transfer protein	PF00234: Protease inhibitor/seed storage/LTP family
	chr7D	68.533452Mb	68.533877Mb	TraesCS7D03G0249100	TraesCS7D02G110879	0	-	null	null
	chr7D	68.534679Mb	68.544007Mb	TraesCS7D03G0249200	TraesCS7D02G110900	0	-	Protoheme IX farnesyltransferase	PF01040: UbiA prenyltransferase family
	chr7D	68.54538Mb	68.545841Mb	TraesCS7D03G0249300	TraesCS7D02G111000	0	-	Non-specific lipid-transfer protein	null
	chr7D	68.583041Mb	68.583574Mb	TraesCS7D03G0249400LC	TraesCS7D02G138400LC	0	+	RNA-directed DNA polymerase (reverse transcriptase)-related family protein	PF13966: zinc-binding in reverse transcriptase
	chr7D	68.583821Mb	68.585573Mb	TraesCS7D03G0249500	TraesCS7D02G111100	0	-	hydroxysteroid dehydrogenase 3	PF00106: short chain dehydrogenase
	chr7D	68.665624Mb	68.671062Mb	TraesCS7D03G0249600	TraesCS7D02G111200	0	+	O-acyltransferase WSD1	PF03007: Wax ester synthase-like Acyl-CoA acyltransferase domain; PF06974: Protein of unknown function (DUF1298)
	chr7D	68.674051Mb	68.674479Mb	TraesCS7D03G0249700	TraesCS7D02G111226	0	-	null	null
	chr7D	68.683859Mb	68.684344Mb	TraesCS7D03G0249800LC	TraesCS7D02G138600LC	0	+	Retrovirus-related Pol polyprotein from transposon TNT 1-94	null
	chr7D	68.690282Mb	68.692063Mb	TraesCS7D03G0249900	TraesCS7D02G111300	0	-	Succinate dehydrogenase assembly factor 4, mitochondrial	PF07896: Protein of unknown function (DUF1674)
	chr7D	68.699788Mb	68.700893Mb	TraesCS7D03G0250000	TraesCS7D02G111400	0	-	ATP synthase subunit beta	null
	chr7D	68.758782Mb	68.774539Mb	TraesCS7D03G0250100LC	TraesCS7D02G138700LC	0	-	T-complex protein 1 subunit theta	PF00118: TCP-1/cpn60 chaperonin family
	chr7D	69.258974Mb	69.262488Mb	TraesCS7D03G0250200	TraesCS7D02G111500	0	+	Phytochromobilin:ferredoxin oxidoreductase, chloroplastic	null
	chr7D	70.121426Mb	70.123352Mb	TraesCS7D03G0250300	TraesCS7D02G111600	0	-	Flowering locus T	PF01161: Phosphatidylethanolamine-binding protein
	chr7D	70.155473Mb	70.15612Mb	TraesCS7D03G0250400LC	TraesCS7D02G138800LC	0	+	Transposon protein, putative, Mutator sub-class, expressed	PF03108: MuDR family transposase
	chr7D	70.156882Mb	70.157436Mb	TraesCS7D03G0250500LC	TraesCS7D02G138900LC	0	+	Transposon protein, putative, Mutator sub-class, expressed	PF04434: SWIM zinc finger
	chr7D	70.158065Mb	70.158714Mb	TraesCS7D03G0250600LC	TraesCS7D02G139000LC	0	+	Stress response protein nst1	null
	chr7D	70.22168Mb	70.222135Mb	TraesCS7D03G0250700	TraesCS7D02G111700	0	+	VQ motif family protein	PF05678: VQ motif
	chr7D	70.491761Mb	70.49401Mb	TraesCS7D03G0250800	TraesCS7D02G111800	0	+	GDSL esterase/lipase	PF00657: GDSL-like Lipase/Acylhydrolase
	chr7D	70.495103Mb	70.501276Mb	TraesCS7D03G0250900	TraesCS7D02G111900	0	-	Hexosyltransferase	PF01762: Galactosyltransferase
	chr7D	70.503062Mb	70.504705Mb	TraesCS7D03G0251000	TraesCS7D02G112000	0	+	Actin cross-linking protein, putative (DUF569)	PF04601: Domain of unknown function (DUF569)
	chr7D	70.507038Mb	70.507367Mb	TraesCS7D03G0251100	TraesCS7D02G112100	0	-	Transcription elongation factor 1-like protein	PF05129: Transcription elongation factor Elf1 like
	chr7D	70.597876Mb	70.604102Mb	TraesCS7D03G0251200	TraesCS7D02G112200	0	+	Actin cross-linking protein, putative (DUF569)	PF04601: Domain of unknown function (DUF569)
	chr7D	70.613621Mb	70.61392Mb	TraesCS7D03G0251300	TraesCS7D02G112300	0	-	Transcription elongation factor 1-like protein	PF05129: Transcription elongation factor Elf1 like
	chr7D	70.617266Mb	70.619081Mb	TraesCS7D03G0251400LC	TraesCS7D02G139100LC	0	+	Actin cross-linking	PF04601: Domain of unknown function (DUF569)
	chr7D	70.62351Mb	70.623767Mb	TraesCS7D03G0251500	TraesCS7D02G112400	0	-	Transcription elongation factor 1-like protein	PF05129: Transcription elongation factor Elf1 like
	chr7D	70.628198Mb	70.630227Mb	TraesCS7D03G0251600	TraesCS7D02G112500	0	+	Actin cross-linking protein, putative (DUF569)	PF04601: Domain of unknown function (DUF569)
	chr7D	70.63444Mb	70.634769Mb	TraesCS7D03G0251700	TraesCS7D02G112600	0	-	Transcription elongation factor 1-like protein	PF05129: Transcription elongation factor Elf1 like
	chr7D	70.683118Mb	70.685124Mb	TraesCS7D03G0251800	TraesCS7D02G112700	0	+	Actin cross-linking protein, putative (DUF569)	PF04601: Domain of unknown function (DUF569)
	chr7D	70.740488Mb	70.742922Mb	TraesCS7D03G0251900	TraesCS7D02G112800	0	+	actin cross-linking protein (DUF569)	PF04601: Domain of unknown function (DUF569)
	chr7D	70.754243Mb	70.756292Mb	TraesCS7D03G0252000	TraesCS7D02G112900	0	+	actin cross-linking protein, putative (DUF569)	PF04601: Domain of unknown function (DUF569)
	chr7D	70.762396Mb	70.76283Mb	TraesCS7D03G0252100LC	TraesCS7D02G139200LC	0	-	Retrotransposon protein, putative, unclassified	null
	chr7D	70.826862Mb	70.82711Mb	TraesCS7D03G0252200LC	TraesCS7D02G139300LC	0	+	Ribonuclease H-like superfamily protein	null
	chr7D	70.830787Mb	70.833281Mb	TraesCS7D03G0252300LC	TraesCS7D02G139400LC	0	-	L-cysteine:1D-myo-inositol 2-amino-2-deoxy-alpha-D-glucopyranoside ligase	null
	chr7D	70.898279Mb	70.898801Mb	TraesCS7D03G0252400	TraesCS7D02G113000	0	-	DNA topoisomerase 3-alpha	null
	chr7D	70.918256Mb	70.918558Mb	TraesCS7D03G0252500LC	TraesCS7D02G139500LC	0	-	LINE-1 reverse transcriptase like	null
	chr7D	70.959062Mb	70.959313Mb	TraesCS7D03G0252600LC	TraesCS7D02G139600LC	0	+	RNA polymerase beta subunit	null
	chr7D	70.959318Mb	70.960894Mb	TraesCS7D03G0252700	TraesCS7D02G113100	0	+	Basic helix loop helix (BHLH) family transcription factor	PF00010: Helix-loop-helix DNA-binding domain
	chr7D	71.05023Mb	71.050826Mb	TraesCS7D03G0252800LC	TraesCS7D02G139700LC	0	-	Transposon protein, putative, CACTA, En/Spm sub-class	PF13963: Transposase-associated domain
	chr7D	71.118179Mb	71.127621Mb	TraesCS7D03G0252900LC	TraesCS7D02G139800LC	0	-	Sugar fermentation stimulation protein homolog	null
	chr7D	71.137577Mb	71.141748Mb	TraesCS7D03G0253000LC	TraesCS7D02G139900LC	0	-	Geranylgeranylglyceryl phosphate synthase	null
	chr7D	71.139279Mb	71.1395Mb	TraesCS7D03G0253100LC	TraesCS7D02G140000LC	0	+	Integration host factor subunit alpha	null
	chr7D	71.139663Mb	71.140313Mb	TraesCS7D03G0253200LC	TraesCS7D02G140100LC	0	+	Transposase	null
	chr7D	71.160251Mb	71.163104Mb	TraesCS7D03G0253300LC	TraesCS7D02G140200LC	0	+	Sentrin-specific protease 1	PF02902: Ulp1 protease family, C-terminal catalytic domain
	chr7D	71.180637Mb	71.181041Mb	TraesCS7D03G0253400LC	TraesCS7D02G140300LC	0	+	Polynucleotidyl transferase, ribonuclease H-like superfamily protein	PF13456: Reverse transcriptase-like
	chr7D	71.187642Mb	71.187953Mb	TraesCS7D03G0253500LC	TraesCS7D02G140400LC	0	+	Retrovirus-related Pol polyprotein from transposon TNT 1-94	null
	chr7D	71.280812Mb	71.284203Mb	TraesCS7D03G0253600	TraesCS7D02G113200	0	-	rRNA-processing protein FCF1-like protein	PF04900: Fcf1
	chr7D	71.284324Mb	71.287662Mb	TraesCS7D03G0253700	TraesCS7D02G113300	0	+	Lactoylglutathione lyase/glyoxalase I family protein	null
	chr7D	71.322687Mb	71.323465Mb	TraesCS7D03G0253800LC	TraesCS7D02G140500LC	0	+	Lipid transfer protein	PF14368: Probable lipid transfer
	chr7D	71.333647Mb	71.335003Mb	TraesCS7D03G0253900	TraesCS7D02G113400	0	+	Plant/F17O14-7 protein	PF06697: Protein of unknown function (DUF1191)
	chr7D	71.350262Mb	71.351947Mb	TraesCS7D03G0254000LC	TraesCS7D02G140600LC	0	-	Multidrug resistance protein ABC transporter family	PF00664: ABC transporter transmembrane region
	chr7D	71.352668Mb	71.354291Mb	TraesCS7D03G0254100	TraesCS7D02G113500	0	-	F-box family protein	PF03478: Protein of unknown function (DUF295)
	chr7D	71.39968Mb	71.403363Mb	TraesCS7D03G0254200LC	TraesCS7D02G140700LC	0	-	Subtilisin-like protease	PF05922: Peptidase inhibitor I9; PF00082: Subtilase family
	chr7D	71.40659Mb	71.410691Mb	TraesCS7D03G0254300LC	TraesCS7D02G140800LC	0	-	Subtilisin-like protease	PF00082: Subtilase family
	chr7D	71.45267Mb	71.453029Mb	TraesCS7D03G0254400LC	TraesCS7D02G140900LC	0	+	Ribonucleoside-diphosphate reductase subunit beta	null
	chr7D	71.46494Mb	71.469854Mb	TraesCS7D03G0254500	TraesCS7D02G113600	0	-	Subtilisin-like protease	PF05922: Peptidase inhibitor I9; PF00082: Subtilase family
	chr7D	71.472028Mb	71.474714Mb	TraesCS7D03G0254600	TraesCS7D02G113700	0	-	Subtilisin-like protease	PF00082: Subtilase family
	chr7D	71.489686Mb	71.493572Mb	TraesCS7D03G0254700	TraesCS7D02G113800	0	-	Subtilisin-like protease	PF05922: Peptidase inhibitor I9; PF00082: Subtilase family
	chr7D	71.495527Mb	71.498882Mb	TraesCS7D03G0254800	TraesCS7D02G113900	0	-	Subtilisin-like protease	PF05922: Peptidase inhibitor I9; PF00082: Subtilase family
	chr7D	71.501134Mb	71.503917Mb	TraesCS7D03G0254900	TraesCS7D02G114000	0	-	Subtilisin-like protease	PF00082: Subtilase family
	chr7D	71.506008Mb	71.513983Mb	TraesCS7D03G0255000	TraesCS7D02G114100	0	-	ABC transporter, putative	PF00664: ABC transporter transmembrane region; PF00005: ABC transporter
	chr7D	71.516495Mb	71.518458Mb	TraesCS7D03G0255100LC	TraesCS7D02G141000LC	0	-	Amino acid permease	PF01490: Transmembrane amino acid transporter protein
	chr7D	71.518982Mb	71.519936Mb	TraesCS7D03G0255200LC	TraesCS7D02G141100LC	0	-	Hydrogen peroxide stress regulator 1	null
	chr7D	71.522035Mb	71.523969Mb	TraesCS7D03G0255300LC	TraesCS7D02G141200LC	0	+	Glucan endo-1,3-beta-glucosidase GII	null
	chr7D	71.52416Mb	71.524624Mb	TraesCS7D03G0255400LC	TraesCS7D02G141300LC	0	+	FAR1-related sequence protein, putative	null
	chr7D	71.525031Mb	71.525711Mb	TraesCS7D03G0255500LC	TraesCS7D02G141400LC	0	+	Protein FAR1-RELATED SEQUENCE 5	PF10551: MULE transposase domain
	chr7D	71.525926Mb	71.526528Mb	TraesCS7D03G0255600LC	TraesCS7D02G141500LC	0	+	Protein FAR1-RELATED SEQUENCE 5	PF04434: SWIM zinc finger
	chr7D	71.558382Mb	71.566759Mb	TraesCS7D03G0255700	TraesCS7D02G114200	0	-	ABC transporter, putative	PF00664: ABC transporter transmembrane region; PF00005: ABC transporter
	chr7D	71.627456Mb	71.633324Mb	TraesCS7D03G0255800	TraesCS7D02G114300	0	-	ABC transporter, putative	PF00664: ABC transporter transmembrane region; PF00005: ABC transporter
	chr7D	71.633403Mb	71.636564Mb	TraesCS7D03G0255900LC	TraesCS7D02G141600LC	0	-	ABC transporter C family member 10	PF00664: ABC transporter transmembrane region
	chr7D	71.634674Mb	71.635219Mb	TraesCS7D03G0256000LC	TraesCS7D02G141700LC	0	+	Octanoyltransferase	null
	chr7D	71.638223Mb	71.638537Mb	TraesCS7D03G0256100LC	TraesCS7D02G141800LC	0	+	CAI-1 autoinducer sensor kinase/phosphatase cqsS isoform 1	null
	chr7D	71.645041Mb	71.646522Mb	TraesCS7D03G0256200	TraesCS7D02G114400	0	+	F-box family protein	PF03478: Protein of unknown function (DUF295)
	chr7D	71.6471Mb	71.647438Mb	TraesCS7D03G0256300LC	TraesCS7D02G141900LC	0	+	Glyceraldehyde-3-phosphate dehydrogenase 2	null
	chr7D	71.737492Mb	71.737857Mb	TraesCS7D03G0256400LC	TraesCS7D02G142000LC	0	-	Transposon protein, putative, Pong sub-class	null
	chr7D	71.739101Mb	71.740333Mb	TraesCS7D03G0256500	TraesCS7D02G114500	0	+	F-box family protein	PF03478: Protein of unknown function (DUF295)
	chr7D	71.760109Mb	71.764589Mb	TraesCS7D03G0256600	TraesCS7D02G114600	0	-	Vascular endothelial growth factor receptor 2	null
	chr7D	71.804717Mb	71.805214Mb	TraesCS7D03G0256700LC	TraesCS7D02G142100LC	0	-	Polynucleotidyl transferase, ribonuclease H-like superfamily protein	PF13456: Reverse transcriptase-like
	chr7D	71.823263Mb	71.823472Mb	TraesCS7D03G0256800LC	TraesCS7D02G142300LC	0	+	Zinc finger C-x8-C-x5-C-x3-H type family protein	null
	chr7D	71.823316Mb	71.824661Mb	TraesCS7D03G0256900LC	TraesCS7D02G142200LC	0	-	Paired amphipathic helix protein Sin3a	null
	chr7D	71.827402Mb	71.827869Mb	TraesCS7D03G0257000	TraesCS7D02G114700	0	-	Senescence/dehydration-associated family protein	null
	chr7D	71.830787Mb	71.831281Mb	TraesCS7D03G0257100LC	TraesCS7D02G142400LC	0	-	LINE-1 reverse transcriptase-like protein	PF00078: Reverse transcriptase (RNA-dependent DNA polymerase)
	chr7D	71.848365Mb	71.850881Mb	TraesCS7D03G0257200	TraesCS7D02G114800	0	-	F-box family protein	PF03478: Protein of unknown function (DUF295)
	chr7D	71.851831Mb	71.852196Mb	TraesCS7D03G0257300LC	TraesCS7D02G142500LC	0	+	Transposon protein, putative, Pong sub-class	null
	chr7D	71.885445Mb	71.885843Mb	TraesCS7D03G0257400LC	TraesCS7D02G142600LC	0	-	DNA-directed RNA polymerase subunit alpha	null
	chr7D	71.88695Mb	71.888233Mb	TraesCS7D03G0257500LC	TraesCS7D02G142700LC	0	+	Glutamyl-tRNA(Gln) amidotransferase subunit B, mitochondrial	null
	chr7D	71.92474Mb	71.92537Mb	TraesCS7D03G0257600LC	TraesCS7D02G142800LC	0	+	Cyclin	PF02984: Cyclin, C-terminal domain
	chr7D	71.931508Mb	71.932362Mb	TraesCS7D03G0257700LC	TraesCS7D02G142900LC	0	+	P-loop containing nucleoside triphosphate hydrolases superfamily protein	null
	chr7D	71.934023Mb	71.939364Mb	TraesCS7D03G0257800LC	TraesCS7D02G143000LC	0	+	ABC transporter, putative	PF00664: ABC transporter transmembrane region; PF00005: ABC transporter
	chr7D	72.381939Mb	72.38248Mb	TraesCS7D03G0257900	TraesCS7D02G114900	0	-	Cortactin-binding protein 2	null
	chr7D	72.38403Mb	72.385033Mb	TraesCS7D03G0258000LC	TraesCS7D02G143100LC	0	+	UDP-2,3-diacylglucosamine hydrolase	null
	chr7D	72.38893Mb	72.389475Mb	TraesCS7D03G0258100LC	TraesCS7D02G143200LC	0	+	Transposon protein, putative, Mutator sub-class, expressed	PF03108: MuDR family transposase
	chr7D	72.390426Mb	72.391472Mb	TraesCS7D03G0258200LC	TraesCS7D02G143300LC	0	+	Transposon protein, putative, Mutator sub-class, expressed	PF04434: SWIM zinc finger
	chr7D	72.39535Mb	72.395676Mb	TraesCS7D03G0258300LC	TraesCS7D02G143400LC	0	-	Serine/threonine-protein phosphatase 7 long form-like protein	null
	chr7D	72.433096Mb	72.433638Mb	TraesCS7D03G0258400LC	TraesCS7D02G143500LC	0	+	Endonuclease/exonuclease/phosphatase family protein	null
	chr7D	72.438205Mb	72.439451Mb	TraesCS7D03G0258500	TraesCS7D02G115000	0	-	F-box family protein	null
	chr7D	72.448193Mb	72.45726Mb	TraesCS7D03G0258600	TraesCS7D02G115100	0	+	ABC transporter, putative	PF00664: ABC transporter transmembrane region; PF00005: ABC transporter
	chr7D	72.522765Mb	72.524173Mb	TraesCS7D03G0258700	TraesCS7D02G115200	0	+	Acyl-CoA thioesterase, putative	PF03061: Thioesterase superfamily
	chr7D	72.528637Mb	72.536314Mb	TraesCS7D03G0258800	TraesCS7D02G115300	0	-	ABC transporter, putative	PF00664: ABC transporter transmembrane region; PF00005: ABC transporter
	chr7D	72.596094Mb	72.596645Mb	TraesCS7D03G0258900LC	TraesCS7D02G143600LC	0	+	LINE-1 reverse transcriptase like	PF00078: Reverse transcriptase (RNA-dependent DNA polymerase)
	chr7D	72.596687Mb	72.597385Mb	TraesCS7D03G0259000LC	TraesCS7D02G143700LC	0	+	RNA-directed DNA polymerase (reverse transcriptase)-related family protein	null
	chr7D	72.60661Mb	72.607273Mb	TraesCS7D03G0259100	TraesCS7D02G115400	0	-	Histone H3	PF00125: Core histone H2A/H2B/H3/H4
	chr7D	72.753302Mb	72.755307Mb	TraesCS7D03G0259200	TraesCS7D02G115500	0	+	Dirigent protein	PF03018: Dirigent-like protein
	chr7D	72.782253Mb	72.784156Mb	TraesCS7D03G0259300	TraesCS7D02G115600	0	+	Dirigent protein	PF03018: Dirigent-like protein
	chr7D	72.790823Mb	72.792794Mb	TraesCS7D03G0259400	TraesCS7D02G115700	0	+	Dirigent protein	PF03018: Dirigent-like protein
	chr7D	72.806224Mb	72.808149Mb	TraesCS7D03G0259500	TraesCS7D02G115800	0	+	Dirigent protein	PF03018: Dirigent-like protein
	chr7D	72.909698Mb	72.916398Mb	TraesCS7D03G0259600	TraesCS7D02G115900	0	-	ABC transporter, putative	PF00664: ABC transporter transmembrane region; PF00005: ABC transporter
	chr7D	73.007657Mb	73.008073Mb	TraesCS7D03G0259700LC	TraesCS7D02G143800LC	0	+	RNA-directed DNA polymerase (reverse transcriptase)-related family protein	PF13966: zinc-binding in reverse transcriptase
	chr7D	73.015015Mb	73.018367Mb	TraesCS7D03G0259800	TraesCS7D02G116000	0	-	ABC transporter, putative	PF00664: ABC transporter transmembrane region; PF00005: ABC transporter
	chr7D	73.040306Mb	73.047817Mb	TraesCS7D03G0259900	TraesCS7D02G116100	0	+	ABC transporter, putative	PF00664: ABC transporter transmembrane region; PF00005: ABC transporter
	chr7D	73.051331Mb	73.061163Mb	TraesCS7D03G0260000	TraesCS7D02G116200	0	+	ABC transporter, putative	PF00664: ABC transporter transmembrane region; PF00005: ABC transporter
	chr7D	73.235244Mb	73.240597Mb	TraesCS7D03G0260100LC	TraesCS7D02G143900LC	0	-	5'/3'-nucleotidase SurE	null
	chr7D	73.237174Mb	73.237368Mb	TraesCS7D03G0260200LC	TraesCS7D02G144000LC	0	+	Transposon protein, putative, Mariner sub-class	null
	chr7D	73.237534Mb	73.23833Mb	TraesCS7D03G0260300LC	TraesCS7D02G144100LC	0	+	Transposase	null
QFLW-1A	chr1A	440.539873Mb	440.541844Mb	TraesCS1A03G0640300	TraesCS1A02G247400	0	-	Pentatricopeptide repeat-containing protein	PF12854: PPR repeat; PF13041: PPR repeat family
	chr1A	440.90316Mb	440.904122Mb	TraesCS1A03G0640400LC	TraesCS1A02G388900LC	0	-	Gamma-tubulin complex component	null
	chr1A	440.905188Mb	440.913795Mb	TraesCS1A03G0640500	TraesCS1A02G247500	0	+	bZIP transcription factor, putative (DUF630 and DUF632)	PF04783: Protein of unknown function (DUF630); PF04782: Protein of unknown function (DUF632)
	chr1A	441.116279Mb	441.116564Mb	TraesCS1A03G0640600LC	TraesCS1A02G389000LC	0	+	iron regulated 2	PF13456: Reverse transcriptase-like
	chr1A	441.139708Mb	441.139863Mb	TraesCS1A03G0640700LC	TraesCS1A02G389100LC	0	-	Rotundifolia-like protein	PF08137: DVL family
	chr1A	441.171319Mb	441.172074Mb	TraesCS1A03G0640800LC	TraesCS1A02G389200LC	0	-	Retrotransposon protein, putative, LINE subclass	null
	chr1A	441.172423Mb	441.172593Mb	TraesCS1A03G0640900LC	TraesCS1A02G389300LC	0	-	Retrotransposon protein, putative, unclassified	null
	chr1A	441.1726Mb	441.173487Mb	TraesCS1A03G0641000LC	TraesCS1A02G389400LC	0	-	Retrotransposon protein, putative, unclassified	PF00078: Reverse transcriptase (RNA-dependent DNA polymerase)
	chr1A	441.173686Mb	441.174021Mb	TraesCS1A03G0641100LC	TraesCS1A02G389500LC	0	-	Retrotransposon protein, putative, unclassified	null
	chr1A	441.174054Mb	441.174443Mb	TraesCS1A03G0641200LC	TraesCS1A02G389600LC	0	-	Potassium-transporting ATPase potassium-binding subunit	null
	chr1A	441.32479Mb	441.325152Mb	TraesCS1A03G0641300	TraesCS1A02G247600	0	+	ATP-dependent helicase/nuclease subunit	null
	chr1A	441.523254Mb	441.523421Mb	TraesCS1A03G0641400LC	TraesCS1A02G389700LC	0	-	Rotundifolia-like protein	PF08137: DVL family
	chr1A	441.558426Mb	441.562915Mb	TraesCS1A03G0641500	TraesCS1A02G247700	0	-	ELKS/Rab6-interacting/CAST family protein	null
	chr1A	441.681778Mb	441.684312Mb	TraesCS1A03G0641600LC	TraesCS1A02G389800LC	0	-	Transcriptional regulator ATRX	null
	chr1A	441.759622Mb	441.762189Mb	TraesCS1A03G0641700LC	TraesCS1A02G389900LC	0	+	zinc finger MYM-type-like protein	PF14291: Domain of unknown function (DUF4371); PF05699: hAT family C-terminal dimerisation region
	chr1A	441.763182Mb	441.765044Mb	TraesCS1A03G0641800	TraesCS1A02G247800	0	-	Peptide-N4-(N-acetyl-beta-glucosaminyl)asparagine amidase A	PF12222: Peptide N-acetyl-beta-D-glucosaminyl asparaginase amidase A
	chr1A	441.7638Mb	441.765233Mb	TraesCS1A03G0641900LC	TraesCS1A02G390000LC	0	+	Pimeloyl-[acyl-carrier protein] methyl ester esterase	null
	chr1A	441.765288Mb	441.765614Mb	TraesCS1A03G0642000LC	TraesCS1A02G390100LC	0	+	D-amino-acid transaminase, chloroplastic	null
	chr1A	441.81864Mb	441.820256Mb	TraesCS1A03G0642100LC	TraesCS1A02G390200LC	0	-	zinc finger MYM-type-like protein	PF14291: Domain of unknown function (DUF4371); PF05699: hAT family C-terminal dimerisation region
	chr1A	441.8473Mb	441.847815Mb	TraesCS1A03G0642200LC	TraesCS1A02G390300LC	0	-	RNA-directed DNA polymerase (reverse transcriptase)-related family protein	PF13966: zinc-binding in reverse transcriptase
	chr1A	441.85231Mb	441.862047Mb	TraesCS1A03G0642300	TraesCS1A02G247900	0	+	DUF21 domain-containing protein	PF01595: Domain of unknown function DUF21
	chr1A	441.862507Mb	441.862818Mb	TraesCS1A03G0642400	TraesCS1A02G248000	0	+	DNA-directed RNA polymerase subunit beta'	null
	chr1A	441.904407Mb	441.906726Mb	TraesCS1A03G0642500	TraesCS1A02G248100	0	-	Cytochrome P450 family protein	null
	chr1A	442.013546Mb	442.014097Mb	TraesCS1A03G0642600LC	TraesCS1A02G390400LC	0	-	Endonuclease/exonuclease/phosphatase family protein	null
	chr1A	442.015518Mb	442.019034Mb	TraesCS1A03G0642700	TraesCS1A02G248200	0	-	Rhomboid family protein	PF01694: Rhomboid family
	chr1A	442.24169Mb	442.244865Mb	TraesCS1A03G0642800	TraesCS1A02G248300	0	-	NAD(P)-binding Rossmann-fold superfamily protein	null
	chr1A	442.262738Mb	442.266647Mb	TraesCS1A03G0642900LC	TraesCS1A02G390500LC	0	-	E3 ubiquitin-protein ligase	PF13920: Zinc finger, C3HC4 type (RING finger)
	chr1A	442.268999Mb	442.284989Mb	TraesCS1A03G0643000	TraesCS1A02G248400	0	-	LETM1 and EF-hand domain-containing protein 1, mitochondrial	PF07766: LETM1-like protein; PF13499: EF-hand domain pair
	chr1A	442.279486Mb	442.279902Mb	TraesCS1A03G0643100LC	TraesCS1A02G390600LC	0	+	Retrovirus-related Pol polyprotein from transposon TNT 1-94	PF13976: GAG-pre-integrase domain
	chr1A	442.396804Mb	442.397268Mb	TraesCS1A03G0643200LC	TraesCS1A02G390700LC	0	-	Endonuclease/exonuclease/phosphatase family protein	null
	chr1A	442.495474Mb	442.496628Mb	TraesCS1A03G0643300LC	TraesCS1A02G390800LC	0	-	F-box/RNI-like/FBD-like domains-containing protein	PF08387: FBD
	chr1A	442.496846Mb	442.497022Mb	TraesCS1A03G0643400LC	TraesCS1A02G390900LC	0	-	F-box family protein	PF00646: F-box domain
	chr1A	442.508629Mb	442.509401Mb	TraesCS1A03G0643500LC	TraesCS1A02G391000LC	0	-	RNA-binding protein 5	null
	chr1A	442.512776Mb	442.513087Mb	TraesCS1A03G0643600LC	TraesCS1A02G391100LC	0	-	Retrotransposon protein, putative, unclassified	null
	chr1A	442.539274Mb	442.539567Mb	TraesCS1A03G0643700LC	TraesCS1A02G391200LC	0	+	Nodule Cysteine-Rich (NCR) secreted peptide	null
	chr1A	442.598796Mb	442.606706Mb	TraesCS1A03G0643800	TraesCS1A02G248500	0	-	Cell division cycle 48-like protein	PF02359: Cell division protein 48 (CDC48), N-terminal domain; PF02933: Cell division protein 48 (CDC48), domain 2; PF00004: ATPase family associated with various cellular activities (AAA)
	chr1A	442.609614Mb	442.622996Mb	TraesCS1A03G0643900	TraesCS1A02G248600	0	-	Protein translocase secy subunit, putative	PF00344: SecY translocase
	chr1A	442.623499Mb	442.624008Mb	TraesCS1A03G0644000LC	TraesCS1A02G391300LC	0	-	Ribonuclease H-like superfamily protein	null
	chr1A	442.627106Mb	442.628309Mb	TraesCS1A03G0644100	TraesCS1A02G248700	0	-	CASP-like protein	PF04535: Domain of unknown function (DUF588)
	chr1A	442.650368Mb	442.650683Mb	TraesCS1A03G0644200LC	TraesCS1A02G391400LC	0	-	Gag-Pol polyprotein	PF00665: Integrase core domain
	chr1A	442.705256Mb	442.70579Mb	TraesCS1A03G0644300LC	TraesCS1A02G391500LC	0	+	RNA-directed DNA polymerase (reverse transcriptase)-related family protein	PF13966: zinc-binding in reverse transcriptase
	chr1A	442.712822Mb	442.717382Mb	TraesCS1A03G0644400	TraesCS1A02G248800	0	-	Protein WEAK CHLOROPLAST MOVEMENT UNDER BLUE LIGHT 1	PF05701: Weak chloroplast movement under blue light
	chr1A	442.750404Mb	442.750853Mb	TraesCS1A03G0644500LC	TraesCS1A02G391600LC	0	+	Transposon protein, putative, Mutator sub-class	PF03108: MuDR family transposase
	chr1A	442.750923Mb	442.751383Mb	TraesCS1A03G0644600LC	TraesCS1A02G391700LC	0	+	Transposon protein, putative, Mutator sub-class	PF10551: MULE transposase domain
	chr1A	442.751513Mb	442.752319Mb	TraesCS1A03G0644700LC	TraesCS1A02G391800LC	0	+	Transposon protein, putative, Mutator sub-class	PF04434: SWIM zinc finger
	chr1A	442.844078Mb	442.844386Mb	TraesCS1A03G0644800LC	TraesCS1A02G391900LC	0	+	cytochrome P450, family 705, subfamily A, polypeptide 1	null
	chr1A	442.846358Mb	442.849581Mb	TraesCS1A03G0644900	TraesCS1A02G248900	0	+	Chaperone protein DnaJ	PF00226: DnaJ domain; PF13459: 4Fe-4S single cluster domain
	chr1A	442.857858Mb	442.860144Mb	TraesCS1A03G0645000	TraesCS1A02G249000	0	+	Glycosyltransferase	PF00201: UDP-glucoronosyl and UDP-glucosyl transferase
	chr1A	442.860444Mb	442.860881Mb	TraesCS1A03G0645100LC	TraesCS1A02G392000LC	0	+	squamosa promoter binding protein-like 1	null
	chr1A	442.932487Mb	442.947113Mb	TraesCS1A03G0645200	TraesCS1A02G249100	0	+	Kinesin-like protein	PF00225: Kinesin motor domain
	chr1A	442.947365Mb	442.950896Mb	TraesCS1A03G0645300	TraesCS1A02G249200	0	-	Pentatricopeptide repeat-containing protein	PF01535: PPR repeat; PF13041: PPR repeat family
	chr1A	443.018324Mb	443.020471Mb	TraesCS1A03G0645400	TraesCS1A02G249300	0	-	Cyclin family protein	PF08613: Cyclin
	chr1A	443.070138Mb	443.079914Mb	TraesCS1A03G0645500	TraesCS1A02G249400	0	-	ARM REPEAT PROTEIN INTERACTING WITH ABF2	PF00514: Armadillo/beta-catenin-like repeat; PF00651: BTB/POZ domain
	chr1A	443.076445Mb	443.077338Mb	TraesCS1A03G0645600LC	TraesCS1A02G392100LC	0	+	homolog of DNA mismatch repair protein MSH3	null
	chr1A	443.577498Mb	443.578202Mb	TraesCS1A03G0645700LC	TraesCS1A02G392200LC	0	-	Retrotransposon protein, putative, LINE subclass	null
	chr1A	443.584133Mb	443.588393Mb	TraesCS1A03G0645800	TraesCS1A02G249500	0	+	Protein kinase	PF07714: Protein tyrosine kinase
	chr1A	443.595172Mb	443.598078Mb	TraesCS1A03G0645900	TraesCS1A02G249600	0	+	Endo-1,3;1,4-beta-D-glucanase	PF01738: Dienelactone hydrolase family
	chr1A	443.599321Mb	443.602326Mb	TraesCS1A03G0646000	TraesCS1A02G249700	0	+	1,4-beta-D-glucanase	PF01738: Dienelactone hydrolase family
	chr1A	443.628682Mb	443.631609Mb	TraesCS1A03G0646100	TraesCS1A02G249800	0	+	Endo-1,3;1,4-beta-D-glucanase	PF01738: Dienelactone hydrolase family
	chr1A	443.666233Mb	443.669449Mb	TraesCS1A03G0646200	TraesCS1A02G249900	0	+	Endo-1,31,4-beta-D-glucanase	PF01738: Dienelactone hydrolase family
	chr1A	443.670321Mb	443.671295Mb	TraesCS1A03G0646300LC	TraesCS1A02G392300LC	0	+	Retrovirus-related Pol polyprotein from transposon TNT 1-94	PF07727: Reverse transcriptase (RNA-dependent DNA polymerase)
	chr1A	443.672755Mb	443.67438Mb	TraesCS1A03G0646400	TraesCS1A02G250000	0	+	Chitinase	PF00187: Chitin recognition protein; PF00182: Chitinase class I
	chr1A	443.757347Mb	443.759642Mb	TraesCS1A03G0646500	TraesCS1A02G250100	0	+	Endo-1,31,4-beta-D-glucanase	PF01738: Dienelactone hydrolase family
	chr1A	443.761312Mb	443.762665Mb	TraesCS1A03G0646600	TraesCS1A02G250200	0	-	Sulfotransferase	PF00685: Sulfotransferase domain
	chr1A	443.784774Mb	443.787176Mb	TraesCS1A03G0646700	TraesCS1A02G250300	0	-	Cytochrome b-c1 complex subunit 9	PF05365: Ubiquinol-cytochrome C reductase, UQCRX/QCR9 like
	chr1A	443.951895Mb	443.952939Mb	TraesCS1A03G0646800LC	TraesCS1A02G392400LC	0	-	T-box transcription factor TBX22	null
	chr1A	443.953227Mb	443.954426Mb	TraesCS1A03G0646900	TraesCS1A02G250400	0	-	Glycine-rich family protein	null
	chr1A	443.983202Mb	443.984318Mb	TraesCS1A03G0647000	TraesCS1A02G250500	0	+	AWPM-19-like membrane family protein	PF05512: AWPM-19-like family
	chr1A	443.984602Mb	443.986017Mb	TraesCS1A03G0647100	TraesCS1A02G250600	0	-	GDSL esterase/lipase	PF00657: GDSL-like Lipase/Acylhydrolase
	chr1A	444.223286Mb	444.223681Mb	TraesCS1A03G0647200LC	TraesCS1A02G392500LC	0	-	Retrotransposon protein, putative, unclassified	PF00665: Integrase core domain
	chr1A	444.242903Mb	444.243349Mb	TraesCS1A03G0647300LC	TraesCS1A02G392600LC	0	+	Transposon Ty3-I Gag-Pol polyprotein	null
	chr1A	444.284969Mb	444.285268Mb	TraesCS1A03G0647400LC	TraesCS1A02G392700LC	0	-	Ditrans,polycis-undecaprenyl-diphosphate synthase ((2E,6E)-farnesyl-diphosphate specific)	null
	chr1A	444.285512Mb	444.285789Mb	TraesCS1A03G0647500LC	TraesCS1A02G392800LC	0	+	Endonuclease/exonuclease/phosphatase family protein	null
	chr1A	444.288772Mb	444.289032Mb	TraesCS1A03G0647600LC	TraesCS1A02G392900LC	0	+	Retrotransposon protein, putative, unclassified	null
	chr1A	444.295839Mb	444.301358Mb	TraesCS1A03G0647700	TraesCS1A02G250700	0	+	Sulfotransferase	PF00685: Sulfotransferase domain
	chr1A	444.303468Mb	444.375969Mb	TraesCS1A03G0647800LC	TraesCS1A02G393000LC	0	-	Ribonuclease H-like superfamily protein	PF13966: zinc-binding in reverse transcriptase; PF13456: Reverse transcriptase-like
	chr1A	444.376042Mb	444.383228Mb	TraesCS1A03G0647900	TraesCS1A02G250800	0	+	Energy-coupling factor transporter transmembrane protein EcfT	PF02361: Cobalt transport protein
	chr1A	444.379281Mb	444.385525Mb	TraesCS1A03G0648000	TraesCS1A02G250900	0	-	DNA-directed RNA polymerase II subunit	PF03876: SHS2 domain found in N terminus of Rpb7p/Rpc25p/MJ0397; PF00575: S1 RNA binding domain
	chr1A	444.385842Mb	444.389679Mb	TraesCS1A03G0648100	TraesCS1A02G251000	0	+	1-(5-phosphoribosyl)-5-[(5-phosphoribosylamino)methylideneamino] imidazole-4-carboxamide isomerase	PF00977: Histidine biosynthesis protein
	chr1A	444.38983Mb	444.390189Mb	TraesCS1A03G0648200LC	TraesCS1A02G393100LC	0	+	Serine/Threonine-kinase	null
	chr1A	444.428129Mb	444.434697Mb	TraesCS1A03G0648300	TraesCS1A02G251100	0	+	GDSL esterase/lipase	PF00657: GDSL-like Lipase/Acylhydrolase
	chr1A	444.434734Mb	444.436146Mb	TraesCS1A03G0648400	TraesCS1A02G251200	0	-	Thylakoid lumen 18.3 kDa family protein	PF04536: TPM domain
	chr1A	444.437647Mb	444.438111Mb	TraesCS1A03G0648500LC	TraesCS1A02G393200LC	0	-	Glutathione S-transferase T3	null
	chr1A	444.618165Mb	444.6191Mb	TraesCS1A03G0648600	TraesCS1A02G251300	0	+	F-box domain containing protein	null
	chr1A	444.619102Mb	444.619332Mb	TraesCS1A03G0648700LC	TraesCS1A02G393300LC	0	+	Glutamyl-tRNA(Gln) amidotransferase subunit A	null
	chr1A	444.621203Mb	444.629214Mb	TraesCS1A03G0648800	TraesCS1A02G251400	0	-	Oxidoreductase, 2OG-Fe(II) oxygenase family protein	PF03171: 2OG-Fe(II) oxygenase superfamily
	chr1A	444.943646Mb	444.951723Mb	TraesCS1A03G0648900	TraesCS1A02G251500	0	-	Chaperone DnaJ	PF00226: DnaJ domain
	chr1A	445.011853Mb	445.01645Mb	TraesCS1A03G0649000	TraesCS1A02G251600	0	-	Bax inhibitor-1 family protein	PF01027: Inhibitor of apoptosis-promoting Bax1
	chr1A	445.017271Mb	445.029408Mb	TraesCS1A03G0649100	TraesCS1A02G251700	0	-	Cation-transporting ATPase	PF00122: E1-E2 ATPase; PF13246: Cation transport ATPase (P-type)
	chr1A	445.01834Mb	445.018624Mb	TraesCS1A03G0649200LC	TraesCS1A02G393400LC	0	+	2-thiocytidine tRNA biosynthesis protein, TtcA	null
	chr1A	445.194823Mb	445.195365Mb	TraesCS1A03G0649300LC	TraesCS1A02G393500LC	0	-	Retrotransposon protein, putative, unclassified	null
	chr1A	445.231549Mb	445.232151Mb	TraesCS1A03G0649400LC	TraesCS1A02G393600LC	0	-	Photosystem I reaction center subunit IV	null
	chr1A	445.233198Mb	445.234469Mb	TraesCS1A03G0649500LC	TraesCS1A02G393700LC	0	-	Retrotransposon protein, putative, unclassified	PF04195: Putative gypsy type transposon
	chr1A	445.47487Mb	445.476246Mb	TraesCS1A03G0649600	TraesCS1A02G251800	0	+	Mitochondrial transcription termination factor family protein	PF02536: mTERF
	chr1A	445.513179Mb	445.513397Mb	TraesCS1A03G0649700LC	TraesCS1A02G393800LC	0	+	Retrotransposon protein, putative, Ty1-copia subclass	null
	chr1A	445.518092Mb	445.519056Mb	TraesCS1A03G0649800LC	TraesCS1A02G393900LC	0	+	Cilia- and flagella-associated protein 36	null
	chr1A	445.518753Mb	445.52006Mb	TraesCS1A03G0649900	TraesCS1A02G251900	0	-	Eukaryotic aspartyl protease family protein, putative	PF14543: Xylanase inhibitor N-terminal; PF14541: Xylanase inhibitor C-terminal
	chr1A	445.523367Mb	445.52365Mb	TraesCS1A03G0650000LC	TraesCS1A02G394000LC	0	-	F-box family protein	PF13456: Reverse transcriptase-like
	chr1A	445.523824Mb	445.527547Mb	TraesCS1A03G0650100	TraesCS1A02G252000	0	-	B-cell receptor-associated 31-like	PF05529: B-cell receptor-associated protein 31-like
	chr1A	445.666887Mb	445.669162Mb	TraesCS1A03G0650200	TraesCS1A02G252100	0	+	B3 domain-containing protein	PF02362: B3 DNA binding domain
	chr1A	445.683951Mb	445.685711Mb	TraesCS1A03G0650300	TraesCS1A02G252200	0	+	L-gulonolactone oxidase	PF01565: FAD binding domain; PF04030: D-arabinono-1,4-lactone oxidase
	chr1A	445.934976Mb	445.936166Mb	TraesCS1A03G0650400	TraesCS1A02G252300	0	+	Mitochondrial transcription termination factor family protein	PF02536: mTERF
	chr1A	445.937082Mb	445.940188Mb	TraesCS1A03G0650500	TraesCS1A02G252400	0	+	Peptide methionine sulfoxide reductase msrB	PF01641: SelR domain
	chr1A	445.940199Mb	445.942225Mb	TraesCS1A03G0650600	TraesCS1A02G252500	0	-	Cox19-like CHCH family protein	null
	chr1A	445.948678Mb	445.950154Mb	TraesCS1A03G0650700	TraesCS1A02G252600	0	+	MYB-related transcription factor	PF00249: Myb-like DNA-binding domain
	chr1A	445.956876Mb	445.958846Mb	TraesCS1A03G0650800	TraesCS1A02G252700	0	-	Resistance to phytophthora 1 protein	null
	chr1A	445.978639Mb	445.979848Mb	TraesCS1A03G0650900	TraesCS1A02G252800	0	-	Signal recognition particle 54 kDa protein	null
	chr1A	445.982451Mb	445.982868Mb	TraesCS1A03G0651000	TraesCS1A02G252900	0	-	Leucine-rich repeat protein kinase-like protein	null
	chr1A	446.065896Mb	446.068343Mb	TraesCS1A03G0651100	TraesCS1A02G253000	0	-	Methyl-CpG-binding domain-containing family protein	PF07496: CW-type Zinc Finger; PF01429: Methyl-CpG binding domain
	chr1A	446.222728Mb	446.223374Mb	TraesCS1A03G0651200LC	TraesCS1A02G394100LC	0	-	phosphoenolpyruvate carboxylase 2	null
	chr1A	446.224418Mb	446.225444Mb	TraesCS1A03G0651300LC	TraesCS1A02G394200LC	0	-	Bifunctional autolysin	null
	chr1A	446.225543Mb	446.225884Mb	TraesCS1A03G0651400LC	TraesCS1A02G394300LC	0	-	Retrotransposon protein, putative, unclassified	null
	chr1A	446.225941Mb	446.226402Mb	TraesCS1A03G0651500LC	TraesCS1A02G394400LC	0	-	Retrotransposon protein, putative, unclassified	PF04195: Putative gypsy type transposon
	chr1A	446.229479Mb	446.229847Mb	TraesCS1A03G0651600LC	TraesCS1A02G394500LC	0	-	L-gulonolactone oxidase	PF04030: D-arabinono-1,4-lactone oxidase
	chr1A	446.230527Mb	446.231192Mb	TraesCS1A03G0651700LC	TraesCS1A02G394600LC	0	-	L-gulonolactone oxidase	PF01565: FAD binding domain
	chr1A	446.244569Mb	446.244889Mb	TraesCS1A03G0651800LC	TraesCS1A02G394700LC	0	+	cyclic nucleotide gated channel 19	null
	chr1A	446.2478Mb	446.248755Mb	TraesCS1A03G0651900LC	TraesCS1A02G394800LC	0	+	Cytosolic Fe-S cluster assembly factor NBP35	null
	chr1A	446.267442Mb	446.26915Mb	TraesCS1A03G0652000	TraesCS1A02G253100	0	-	Methyl-CpG-binding domain-containing family protein	PF07496: CW-type Zinc Finger; PF01429: Methyl-CpG binding domain
	chr1A	446.454401Mb	446.454838Mb	TraesCS1A03G0652100LC	TraesCS1A02G394900LC	0	+	RNA-directed DNA polymerase (reverse transcriptase)-related family protein	PF13966: zinc-binding in reverse transcriptase
	chr1A	446.576877Mb	446.585621Mb	TraesCS1A03G0652200	TraesCS1A02G253200	0	+	Pyruvate, phosphate dikinase	PF01326: Pyruvate phosphate dikinase, PEP/pyruvate binding domain; PF00391: PEP-utilising enzyme, mobile domain; PF02896: PEP-utilising enzyme, TIM barrel domain
	chr1A	446.745119Mb	446.745457Mb	TraesCS1A03G0652300	TraesCS1A02G253300	0	-	auxin response factor 4	null
	chr1A	447.065285Mb	447.084885Mb	TraesCS1A03G0652400	TraesCS1A02G253400	0	-	Pyruvate, phosphate dikinase	PF01326: Pyruvate phosphate dikinase, PEP/pyruvate binding domain; PF00391: PEP-utilising enzyme, mobile domain; PF02896: PEP-utilising enzyme, TIM barrel domain
	chr1A	447.215951Mb	447.216748Mb	TraesCS1A03G0652500LC	TraesCS1A02G395000LC	0	-	Retrovirus-related Pol polyprotein from transposon opus	null
	chr1A	447.308924Mb	447.310709Mb	TraesCS1A03G0652600	TraesCS1A02G253500	0	+	transmembrane protein, putative (DUF247)	PF03140: Plant protein of unknown function
	chr1A	447.315169Mb	447.331486Mb	TraesCS1A03G0652700	TraesCS1A02G253600	0	-	Pyrophosphate-energized vacuolar membrane proton pump	PF03030: Inorganic H+ pyrophosphatase
	chr1A	447.334051Mb	447.345926Mb	TraesCS1A03G0652800	TraesCS1A02G253700	0	+	PRAS-rich protein	null
	chr1A	447.340535Mb	447.341782Mb	TraesCS1A03G0652900	TraesCS1A02G253800	0	-	Cytochrome P450 family protein	PF00067: Cytochrome P450
	chr1A	447.34793Mb	447.351146Mb	TraesCS1A03G0653000	TraesCS1A02G253900	0	-	Cytochrome P450 family protein	PF00067: Cytochrome P450
	chr1A	447.353055Mb	447.355872Mb	TraesCS1A03G0653100	TraesCS1A02G254000	0	-	Cytochrome P450 family protein	PF00067: Cytochrome P450
	chr1A	447.459971Mb	447.462712Mb	TraesCS1A03G0653200	TraesCS1A02G254100	0	-	Cytochrome P450 family protein	PF00067: Cytochrome P450
	chr1A	447.683805Mb	447.690124Mb	TraesCS1A03G0653300	TraesCS1A02G254200	0	+	Breast carcinoma-amplified sequence 3	PF12490: Breast carcinoma amplified sequence 3
	chr1A	447.703247Mb	447.703978Mb	TraesCS1A03G0653400LC	TraesCS1A02G395100LC	0	+	Endonuclease/exonuclease/phosphatase family protein	null
	chr1A	447.71934Mb	447.719615Mb	TraesCS1A03G0653500LC	TraesCS1A02G395110LC	0	+	null	null
	chr1A	447.719814Mb	447.722762Mb	TraesCS1A03G0653600	TraesCS1A02G254400	0	+	PH-response transcription factor pacC/RIM101 isoform 2	null
	chr1A	447.731893Mb	447.732306Mb	TraesCS1A03G0653700LC	TraesCS1A02G395200LC	0	-	DEAD-box ATP-dependent RNA helicase 40	null
	chr1A	447.732443Mb	447.73302Mb	TraesCS1A03G0653800LC	TraesCS1A02G395300LC	0	-	Retrotransposon protein, putative, Ty3-gypsy subclass	null
	chr1A	447.7356Mb	447.736108Mb	TraesCS1A03G0653900LC	TraesCS1A02G395400LC	0	-	Inosine-uridine preferring nucleoside hydrolase, putative	PF01156: Inosine-uridine preferring nucleoside hydrolase
	chr1A	447.739218Mb	447.743755Mb	TraesCS1A03G0654000	TraesCS1A02G254500	0	-	Pyrimidine-specific ribonucleoside hydrolase	PF01156: Inosine-uridine preferring nucleoside hydrolase
	chr1A	447.746888Mb	447.747163Mb	TraesCS1A03G0654100LC	TraesCS1A02G395500LC	0	-	NAD(P)H-quinone oxidoreductase chain 4, chloroplastic	null
	chr1A	447.770065Mb	447.770289Mb	TraesCS1A03G0654200LC	TraesCS1A02G395600LC	0	+	Endonuclease/exonuclease/phosphatase family protein	null
	chr1A	447.927346Mb	447.93654Mb	TraesCS1A03G0654300	TraesCS1A02G254600	0	-	Pyrimidine-specific ribonucleoside hydrolase	PF01156: Inosine-uridine preferring nucleoside hydrolase
	chr1A	448.017377Mb	448.017652Mb	TraesCS1A03G0654400LC	TraesCS1A02G395700LC	0	+	Raffinose synthase family protein	null
	chr1A	448.018113Mb	448.018678Mb	TraesCS1A03G0654500LC	TraesCS1A02G395800LC	0	+	Transposon TX1 uncharacterized	null
	chr1A	448.018871Mb	448.01931Mb	TraesCS1A03G0654600LC	TraesCS1A02G395900LC	0	+	LINE-1 reverse transcriptase-like protein	PF00078: Reverse transcriptase (RNA-dependent DNA polymerase)
	chr1A	448.022165Mb	448.023418Mb	TraesCS1A03G0654700	TraesCS1A02G254700	0	+	Signal recognition particle 54 kDa protein	null
	chr1A	448.040385Mb	448.041647Mb	TraesCS1A03G0654800LC	TraesCS1A02G396000LC	0	-	Heat shock protein HSP20/alpha crystallin family	null
	chr1A	448.04046Mb	448.041644Mb	TraesCS1A03G0654900	TraesCS1A02G254800	0	+	Leucine-rich repeat receptor-like kinase	PF08263: Leucine rich repeat N-terminal domain; PF13516: Leucine Rich repeat
	chr1A	448.048807Mb	448.049028Mb	TraesCS1A03G0655000	TraesCS1A02G254900	0	+	Powder tolerance-related protein	null
	chr1A	448.10148Mb	448.102028Mb	TraesCS1A03G0655100LC	TraesCS1A02G396100LC	0	-	alpha-soluble NSF attachment protein 2	null
	chr1A	448.292526Mb	448.293311Mb	TraesCS1A03G0655200LC	TraesCS1A02G396200LC	0	-	Protein FAR1-RELATED SEQUENCE 5	PF10551: MULE transposase domain
	chr1A	448.319999Mb	448.320606Mb	TraesCS1A03G0655300LC	TraesCS1A02G396300LC	0	-	Sex comb on midleg-like protein 1	null
	chr1A	448.320209Mb	448.320415Mb	TraesCS1A03G0655400LC	TraesCS1A02G396400LC	0	+	Small EDRK-rich factor 2	PF04419: 4F5 protein family
	chr1A	448.321667Mb	448.323031Mb	TraesCS1A03G0655500LC	TraesCS1A02G396500LC	0	-	Retrovirus-related Pol polyprotein from transposon TNT 1-94	PF00665: Integrase core domain; PF07727: Reverse transcriptase (RNA-dependent DNA polymerase)
	chr1A	448.323074Mb	448.323481Mb	TraesCS1A03G0655600LC	TraesCS1A02G396600LC	0	-	Retrovirus-related Pol polyprotein from transposon TNT 1-94	null
	chr1A	448.345468Mb	448.352888Mb	TraesCS1A03G0655700	TraesCS1A02G255000	0	-	Transducin/WD-like repeat-protein	PF00400: WD domain, G-beta repeat
	chr1A	448.802472Mb	448.804162Mb	TraesCS1A03G0655800	TraesCS1A02G255100	0	+	Gibberellin receptor GID1a	PF07859: alpha/beta hydrolase fold
	chr1A	448.804539Mb	448.804898Mb	TraesCS1A03G0655900LC	TraesCS1A02G396700LC	0	+	Orotidine 5'-phosphate decarboxylase	null
	chr1A	448.861369Mb	448.863141Mb	TraesCS1A03G0656000LC	TraesCS1A02G396800LC	0	-	Retrovirus-related Pol polyprotein LINE-1	PF00078: Reverse transcriptase (RNA-dependent DNA polymerase)
	chr1A	448.908941Mb	448.916425Mb	TraesCS1A03G0656100	TraesCS1A02G255200	0	-	Pentatricopeptide repeat-containing protein	PF01535: PPR repeat; PF13041: PPR repeat family
	chr1A	449.418549Mb	449.43037Mb	TraesCS1A03G0656200	TraesCS1A02G255300	0	+	Squamosa promoter-binding-like protein	PF03110: SBP domain
	chr1A	449.430601Mb	449.431086Mb	TraesCS1A03G0656300LC	TraesCS1A02G396900LC	0	+	RNA-directed DNA polymerase (reverse transcriptase)-related family protein	PF13966: zinc-binding in reverse transcriptase
	chr1A	449.435884Mb	449.439769Mb	TraesCS1A03G0656400	TraesCS1A02G255400	0	-	Lipase	null
	chr1A	449.52788Mb	449.528158Mb	TraesCS1A03G0656500LC	TraesCS1A02G397000LC	0	+	Retrotransposon protein, putative, unclassified	null
	chr1A	449.528252Mb	449.529064Mb	TraesCS1A03G0656600LC	TraesCS1A02G397100LC	0	+	Retrotransposon protein, putative, unclassified, expressed	PF13966: zinc-binding in reverse transcriptase
	chr1A	449.529246Mb	449.529518Mb	TraesCS1A03G0656700LC	TraesCS1A02G397110LC	0	+	null	null
	chr1A	449.543025Mb	449.544359Mb	TraesCS1A03G0656800	TraesCS1A02G255600	0	-	RING/U-box superfamily protein, putative	PF13639: Ring finger domain
	chr1A	449.803125Mb	449.812393Mb	TraesCS1A03G0656900	TraesCS1A02G255700	0	+	GMP synthase [glutamine-hydrolyzing]	PF00117: Glutamine amidotransferase class-I; PF03054: tRNA methyl transferase; PF00958: GMP synthase C terminal domain
	chr1A	449.828209Mb	449.832606Mb	TraesCS1A03G0657000	TraesCS1A02G255800	0	-	1-deoxy-D-xylulose-5-phosphate synthase	PF13292: 1-deoxy-D-xylulose-5-phosphate synthase; PF02779: Transketolase, pyrimidine binding domain; PF02780: Transketolase, C-terminal domain
	chr1A	450.135495Mb	450.135861Mb	TraesCS1A03G0657100LC	TraesCS1A02G397200LC	0	-	Thiopurine S-methyltransferase	null
	chr1A	450.419589Mb	450.422206Mb	TraesCS1A03G0657200	TraesCS1A02G255900	0	-	Ubiquitin-associated domain-containing family protein	null
	chr1A	450.515965Mb	450.516429Mb	TraesCS1A03G0657300LC	TraesCS1A02G397300LC	0	+	Endonuclease/exonuclease/phosphatase family protein	null
	chr1A	450.604654Mb	450.606148Mb	TraesCS1A03G0657400	TraesCS1A02G256000	0	+	wall-associated receptor kinase-like protein	PF13947: Wall-associated receptor kinase galacturonan-binding
	chr1A	450.628131Mb	450.62849Mb	TraesCS1A03G0657500LC	TraesCS1A02G397400LC	0	-	Polynucleotidyl transferase, ribonuclease H-like superfamily protein	PF13456: Reverse transcriptase-like
	chr1A	450.68755Mb	450.702083Mb	TraesCS1A03G0657600	TraesCS1A02G256100	0	+	Pyrimidine-specific ribonucleoside hydrolase	PF01156: Inosine-uridine preferring nucleoside hydrolase
	chr1A	450.702394Mb	450.705784Mb	TraesCS1A03G0657700	TraesCS1A02G256200	0	+	RAN GTPase activating protein 2	PF13943: WPP domain; PF13516: Leucine Rich repeat
	chr1A	450.708334Mb	450.714978Mb	TraesCS1A03G0657800	TraesCS1A02G256300	0	+	ELKS/Rab6-interacting/CAST family protein	null
	chr1A	450.716795Mb	450.720764Mb	TraesCS1A03G0657900	TraesCS1A02G256400	0	+	Cysteine proteinase inhibitor	PF16845: Aspartic acid proteinase inhibitor
	chr1A	450.789952Mb	450.790564Mb	TraesCS1A03G0658000LC	TraesCS1A02G397500LC	0	-	Retrotransposon protein, putative, unclassified	null
	chr1A	450.933877Mb	450.934775Mb	TraesCS1A03G0658100	TraesCS1A02G256500	0	+	Calcium-binding EF-hand family protein	null
	chr1A	450.957649Mb	450.960761Mb	TraesCS1A03G0658200LC	TraesCS1A02G397600LC	0	-	Inter-alpha-trypsin inhibitor heavy chain H1	null
	chr1A	450.962177Mb	450.962497Mb	TraesCS1A03G0658300LC	TraesCS1A02G397700LC	0	+	Transcription elongation factor (TFIIS) family protein	null
	chr1A	450.964755Mb	450.965931Mb	TraesCS1A03G0658400LC	TraesCS1A02G397800LC	0	+	Protein FAR1-RELATED SEQUENCE 5	PF03101: FAR1 DNA-binding domain
	chr1A	450.965933Mb	450.968237Mb	TraesCS1A03G0658500LC	TraesCS1A02G397900LC	0	+	Protein FAR1-RELATED SEQUENCE 5	PF10551: MULE transposase domain; PF04434: SWIM zinc finger
	chr1A	450.974152Mb	450.974454Mb	TraesCS1A03G0658600	TraesCS1A02G256600	0	-	ATP-dependent caseinolytic (Clp) protease/crotonase family protein	null
	chr1A	450.974569Mb	450.975219Mb	TraesCS1A03G0658700LC	TraesCS1A02G398000LC	0	-	Transposon protein, putative, Mutator sub-class, expressed	null
	chr1A	450.976393Mb	450.97662Mb	TraesCS1A03G0658800LC	TraesCS1A02G398100LC	0	-	Peptide deformylase	null
	chr1A	450.978292Mb	450.980049Mb	TraesCS1A03G0658900	TraesCS1A02G256700	0	+	WAT1-related protein	PF00892: EamA-like transporter family
	chr1A	450.984795Mb	450.990708Mb	TraesCS1A03G0659000	TraesCS1A02G256800	0	-	Microtubule associated family protein	PF03999: Microtubule associated protein (MAP65/ASE1 family)
	chr1A	451.238065Mb	451.238517Mb	TraesCS1A03G0659100LC	TraesCS1A02G398200LC	0	+	2,3,4,5-tetrahydropyridine-2,6-dicarboxylate N-succinyltransferase	null
	chr1A	451.23857Mb	451.239157Mb	TraesCS1A03G0659200LC	TraesCS1A02G398300LC	0	+	Transposase	PF13359: DDE superfamily endonuclease
	chr1A	451.239257Mb	451.24056Mb	TraesCS1A03G0659300LC	TraesCS1A02G398400LC	0	+	Myb/SANT-like DNA-binding domain protein	PF12776: Myb/SANT-like DNA-binding domain
	chr1A	451.257158Mb	451.259397Mb	TraesCS1A03G0659400	TraesCS1A02G256900	0	+	Pentatricopeptide repeat-containing protein	PF01535: PPR repeat; PF13041: PPR repeat family
	chr1A	451.292388Mb	451.293843Mb	TraesCS1A03G0659500	TraesCS1A02G257000	0	+	Alpha/beta-Hydrolases superfamily protein	PF07859: alpha/beta hydrolase fold
	chr1A	451.294613Mb	451.297059Mb	TraesCS1A03G0659600LC	TraesCS1A02G398500LC	0	+	RNA-directed DNA polymerase (reverse transcriptase)-related family protein	PF13966: zinc-binding in reverse transcriptase
	chr1A	451.296997Mb	451.297762Mb	TraesCS1A03G0659700	TraesCS1A02G257100	0	-	Elongation factor 2	null
	chr1A	451.299072Mb	451.300187Mb	TraesCS1A03G0659800LC	TraesCS1A02G398600LC	0	-	Homeobox protein KNOX3	null
	chr1A	451.303735Mb	451.305654Mb	TraesCS1A03G0659900	TraesCS1A02G257200	0	-	ATP-dependent zinc metalloprotease FtsH	PF14363: Domain associated at C-terminal with AAA; PF00004: ATPase family associated with various cellular activities (AAA)
	chr1A	451.340516Mb	451.344038Mb	TraesCS1A03G0660000	TraesCS1A02G257300	0	+	Glycosyltransferase	PF04577: Protein of unknown function (DUF563)
	chr1A	451.364422Mb	451.36494Mb	TraesCS1A03G0660100LC	TraesCS1A02G398700LC	0	+	Polynucleotidyl transferase, ribonuclease H-like superfamily protein	PF13456: Reverse transcriptase-like
	chr1A	451.372546Mb	451.372758Mb	TraesCS1A03G0660200LC	TraesCS1A02G398800LC	0	-	Endonuclease/exonuclease/phosphatase family protein	null
	chr1A	451.406043Mb	451.407194Mb	TraesCS1A03G0660300LC	TraesCS1A02G398900LC	0	-	Retrovirus-related Pol polyprotein from transposon TNT 1-94	PF14223: gag-polypeptide of LTR copia-type
	chr1A	451.407792Mb	451.410832Mb	TraesCS1A03G0660400	TraesCS1A02G257400	0	+	Protein NRT1/ PTR FAMILY 1.1	PF00854: POT family
	chr1A	451.449821Mb	451.450891Mb	TraesCS1A03G0660500	TraesCS1A02G257500	0	-	Alpha/beta-Hydrolases superfamily protein	PF07859: alpha/beta hydrolase fold
	chr1A	451.450563Mb	451.450937Mb	TraesCS1A03G0660600LC	TraesCS1A02G399000LC	0	+	ATP-dependent RNA helicase DHH1	null
	chr1A	451.537628Mb	451.538803Mb	TraesCS1A03G0660700	TraesCS1A02G257600	0	-	F-box family protein	PF12937: F-box-like
	chr1A	451.588806Mb	451.59005Mb	TraesCS1A03G0660800	TraesCS1A02G257700	0	-	F-box family protein	PF12937: F-box-like
	chr1A	451.5891Mb	451.590095Mb	TraesCS1A03G0660900LC	TraesCS1A02G399100LC	0	+	protein FLC EXPRESSOR	null
	chr1A	451.590227Mb	451.590784Mb	TraesCS1A03G0661000LC	TraesCS1A02G399200LC	0	+	Fatty acid oxidation complex subunit alpha	PF13966: zinc-binding in reverse transcriptase
	chr1A	451.594636Mb	451.597036Mb	TraesCS1A03G0661100	TraesCS1A02G257800	0	+	Protein NRT1/ PTR FAMILY 1.1	PF00854: POT family
	chr1A	451.602918Mb	451.613869Mb	TraesCS1A03G0661200	TraesCS1A02G257900	0	-	Protein NRT1/ PTR FAMILY 1.1	PF00854: POT family
	chr1A	451.615488Mb	451.619386Mb	TraesCS1A03G0661300LC	TraesCS1A02G399300LC	0	+	Polynucleotidyl transferase, ribonuclease H-like superfamily protein	PF13456: Reverse transcriptase-like
	chr1A	451.62451Mb	451.624683Mb	TraesCS1A03G0661400LC	TraesCS1A02G399400LC	0	-	Cyst nematode resistance protein-like	null
	chr1A	451.626269Mb	451.636322Mb	TraesCS1A03G0661500	TraesCS1A02G258000	0	-	FAD/NAD(P)-binding oxidoreductase family protein	PF01494: FAD binding domain; PF00890: FAD binding domain
	chr1A	451.636416Mb	451.63967Mb	TraesCS1A03G0661600	TraesCS1A02G258100	0	-	BZIP transcription factor	PF00170: bZIP transcription factor
	chr1A	451.716435Mb	451.720481Mb	TraesCS1A03G0661700	TraesCS1A02G258200	0	+	Nucleic acid binding protein	PF01424: R3H domain; PF12752: SUZ domain
	chr1A	451.872009Mb	451.872518Mb	TraesCS1A03G0661800LC	TraesCS1A02G399500LC	0	-	Transposase	PF13359: DDE superfamily endonuclease
	chr1A	451.872764Mb	451.873523Mb	TraesCS1A03G0661900LC	TraesCS1A02G399600LC	0	-	Transposon protein, putative, CACTA, En/Spm sub-class	null
	chr1A	451.874191Mb	451.878608Mb	TraesCS1A03G0662000	TraesCS1A02G258300	0	-	Plasma membrane ATPase	PF00690: Cation transporter/ATPase, N-terminus; PF00122: E1-E2 ATPase; PF00702: haloacid dehalogenase-like hydrolase
	chr1A	451.876896Mb	451.877345Mb	TraesCS1A03G0662100LC	TraesCS1A02G399700LC	0	+	CAAX amino terminal protease family protein	null
	chr1A	452.324457Mb	452.324816Mb	TraesCS1A03G0662200LC	TraesCSU02G495200LC	0	+	Retrovirus-related Pol polyprotein from transposon TNT 1-94	null
	chr1A	452.662402Mb	452.663322Mb	TraesCS1A03G0662300LC	TraesCS1A02G399800LC	0	-	RING/U-box superfamily protein	null
	chr1A	452.758869Mb	452.759201Mb	TraesCS1A03G0662400LC	TraesCS1A02G399900LC	0	+	Dihydroflavonol reductase	null
	chr1A	453.05812Mb	453.060209Mb	TraesCS1A03G0662500	TraesCS1A02G258400	0	-	Two-component response regulator	PF00249: Myb-like DNA-binding domain
	chr1A	453.395026Mb	453.396387Mb	TraesCS1A03G0662600	TraesCS1A02G258500	0	-	Glutathione S-transferase	PF13417: Glutathione S-transferase, N-terminal domain; PF13410: Glutathione S-transferase, C-terminal domain
	chr1A	453.513021Mb	453.513779Mb	TraesCS1A03G0662700	TraesCS1A02G258600	0	+	Eukaryotic translation initiation factor 3 subunit G	PF12353: Eukaryotic translation initiation factor 3 subunit G; PF00076: RNA recognition motif. (a.k.a. RRM, RBD, or RNP domain)
	chr1A	453.626535Mb	453.627689Mb	TraesCS1A03G0662800	TraesCS1A02G258700	0	+	Mitochondrial transcription termination factor family protein	PF02536: mTERF
	chr1A	453.628778Mb	453.629375Mb	TraesCS1A03G0662900LC	TraesCS1A02G400000LC	0	+	N-acetylmuramic acid 6-phosphate etherase	null
	chr1A	453.793375Mb	453.796206Mb	TraesCS1A03G0663000	TraesCS1A02G258800	0	+	Tubulin beta chain	PF00091: Tubulin/FtsZ family, GTPase domain; PF03953: Tubulin C-terminal domain
	chr1A	453.800047Mb	453.800672Mb	TraesCS1A03G0663100	TraesCS1A02G258900	0	-	30S ribosomal protein S10	null
	chr1A	453.816408Mb	453.820722Mb	TraesCS1A03G0663200	TraesCS1A02G259000	0	+	Isopentenyl-diphosphate delta-isomerase	PF00293: NUDIX domain
	chr1A	453.825457Mb	453.827012Mb	TraesCS1A03G0663300	TraesCS1A02G259100	0	+	DNA ligase 1	null
	chr1A	453.959917Mb	453.960354Mb	TraesCS1A03G0663400LC	TraesCS1A02G400100LC	0	-	Neurogenic differentiation factor 1	PF13966: zinc-binding in reverse transcriptase
	chr1A	454.0517Mb	454.055398Mb	TraesCS1A03G0663500	TraesCS1A02G259200	0	-	Transcription elongation factor-related family protein	PF08711: TFIIS helical bundle-like domain
	chr1A	454.065083Mb	454.066738Mb	TraesCS1A03G0663600	TraesCS1A02G259300	0	-	FBD-associated F-box protein	PF00646: F-box domain
	chr1A	454.068382Mb	454.06876Mb	TraesCS1A03G0663700LC	TraesCS1A02G400200LC	0	-	DCD (Development and Cell Death) domain protein	null
	chr1A	454.223629Mb	454.226284Mb	TraesCS1A03G0663800	TraesCS1A02G259400	0	-	FBD-associated F-box protein	PF00646: F-box domain
	chr1A	454.229303Mb	454.229722Mb	TraesCS1A03G0663900LC	TraesCS1A02G400300LC	0	-	Transposon protein, putative, Pong sub-class	PF04827: Plant transposon protein
	chr1A	454.520728Mb	454.524636Mb	TraesCS1A03G0664000	TraesCS1A02G259500	0	+	NBS-LRR-like resistance protein	PF00931: NB-ARC domain
	chr1A	454.526119Mb	454.529155Mb	TraesCS1A03G0664100	TraesCS1A02G259600	0	-	Receptor-like kinase	PF08263: Leucine rich repeat N-terminal domain; PF13516: Leucine Rich repeat; PF07714: Protein tyrosine kinase
	chr1A	454.527162Mb	454.527695Mb	TraesCS1A03G0664200LC	TraesCS1A02G400400LC	0	+	Integrator complex subunit 9	null
	chr1A	454.55095Mb	454.553475Mb	TraesCS1A03G0664300	TraesCS1A02G259700	0	-	EG2771	null
	chr1A	454.623838Mb	454.632069Mb	TraesCS1A03G0664400	TraesCS1A02G259800	0	+	Beta-hexosaminidase	PF14845: beta-acetyl hexosaminidase like; PF00728: Glycosyl hydrolase family 20, catalytic domain
	chr1A	454.831584Mb	454.832081Mb	TraesCS1A03G0664500LC	TraesCS1A02G400500LC	0	+	RNA-directed DNA polymerase (reverse transcriptase)-related family protein	PF13966: zinc-binding in reverse transcriptase
	chr1A	454.834268Mb	454.836069Mb	TraesCS1A03G0664600LC	TraesCS1A02G400600LC	0	+	Retrotransposon protein, putative, unclassified	PF13966: zinc-binding in reverse transcriptase
	chr1A	454.836722Mb	454.84024Mb	TraesCS1A03G0664700	TraesCS1A02G259900	0	+	Serine/threonine-protein kinase	PF01453: D-mannose binding lectin; PF00954: S-locus glycoprotein domain; PF08276: PAN-like domain; PF00069: Protein kinase domain
	chr1A	454.844073Mb	454.845152Mb	TraesCS1A03G0664800LC	TraesCS1A02G400700LC	0	+	Retrovirus-related Pol polyprotein from transposon TNT 1-94	PF14223: gag-polypeptide of LTR copia-type; PF00098: Zinc knuckle
	chr1A	454.856782Mb	454.858123Mb	TraesCS1A03G0664900LC	TraesCS1A02G400800LC	0	-	Cytochrome P450	PF00067: Cytochrome P450
	chr1A	455.283484Mb	455.28747Mb	TraesCS1A03G0665000	TraesCS1A02G260000	0	-	LOB domain-containing protein 2	PF03195: Protein of unknown function DUF260
	chr1A	455.292437Mb	455.294397Mb	TraesCS1A03G0665100LC	TraesCS1A02G400900LC	0	-	Zinc finger MYM-type protein 1	PF05699: hAT family C-terminal dimerisation region
	chr1A	455.527827Mb	455.528645Mb	TraesCS1A03G0665200LC	TraesCS1A02G401000LC	0	-	Unknown	null
	chr1A	455.544135Mb	455.544452Mb	TraesCS1A03G0665300LC	TraesCS1A02G401100LC	0	+	2,3-bisphosphoglycerate-independent phosphoglycerate mutase	null
	chr1A	455.545423Mb	455.546549Mb	TraesCS1A03G0665400LC	TraesCS1A02G401200LC	0	+	Zinc finger C-x8-C-x5-C-x3-H type family protein	null
	chr1A	455.547361Mb	455.547717Mb	TraesCS1A03G0665500LC	TraesCS1A02G401300LC	0	-	Dihydroorotate dehydrogenase (quinone)	null
	chr1A	455.552231Mb	455.552749Mb	TraesCS1A03G0665600LC	TraesCS1A02G401400LC	0	+	Retrotransposon protein, putative, LINE subclass	null
	chr1A	455.553116Mb	455.553757Mb	TraesCS1A03G0665700LC	TraesCS1A02G401500LC	0	+	RNA-directed DNA polymerase (reverse transcriptase)-related family protein	PF13966: zinc-binding in reverse transcriptase
	chr1A	455.657985Mb	455.659973Mb	TraesCS1A03G0665800LC	TraesCS1A02G401600LC	0	-	Far1-like	PF03101: FAR1 DNA-binding domain; PF10551: MULE transposase domain
	chr1A	455.776136Mb	455.793087Mb	TraesCS1A03G0665900LC	TraesCS1A02G401700LC	0	+	GRF zinc finger family protein, expressed	null
	chr1A	455.794113Mb	455.798562Mb	TraesCS1A03G0666000	TraesCS1A02G260100	0	+	Regulatory particle non-ATPase 13	PF04683: Proteasome complex subunit Rpn13 ubiquitin receptor; PF16550: UCH-binding domain
	chr1A	455.882115Mb	455.889471Mb	TraesCS1A03G0666100LC	TraesCS1A02G401800LC	0	-	Retrovirus-related Pol polyprotein from transposon TNT 1-94	PF07727: Reverse transcriptase (RNA-dependent DNA polymerase)
	chr1A	455.905556Mb	455.905981Mb	TraesCS1A03G0666200LC	TraesCS1A02G401900LC	0	+	Transaldolase	null
	chr1A	456.027829Mb	456.028266Mb	TraesCS1A03G0666300LC	TraesCS1A02G402000LC	0	-	LINE-1 reverse transcriptase like	null
	chr1A	456.088754Mb	456.094154Mb	TraesCS1A03G0666400	TraesCS1A02G260200	0	+	Serine protease	PF13365: Trypsin-like peptidase domain; PF13180: PDZ domain
	chr1A	456.094816Mb	456.099109Mb	TraesCS1A03G0666500	TraesCS1A02G260300	0	+	Thioredoxin superfamily protein	null
	chr1A	456.094865Mb	456.095503Mb	TraesCS1A03G0666600LC	TraesCS1A02G402100LC	0	-	Acyl-CoA N-acyltransferase with RING/FYVE/PHD-type zinc finger protein	null
	chr1A	456.096782Mb	456.0973Mb	TraesCS1A03G0666700LC	TraesCS1A02G402200LC	0	+	Gag-pol polyprotein	PF14223: gag-polypeptide of LTR copia-type; PF00098: Zinc knuckle
	chr1A	456.100682Mb	456.104207Mb	TraesCS1A03G0666800	TraesCS1A02G260400	0	+	RPA-interacting protein A	PF14766: Replication protein A interacting N-terminal; PF14767: Replication protein A interacting middle; PF14768: Replication protein A interacting C-terminal
	chr1A	456.273281Mb	456.280837Mb	TraesCS1A03G0666900	TraesCS1A02G260500	0	+	DNA topoisomerase 2	PF02518: Histidine kinase-, DNA gyrase B-, and HSP90-like ATPase; PF00204: DNA gyrase B; PF01751: Toprim domain; PF16898: C-terminal associated domain of TOPRIM; PF00521: DNA gyrase/topoisomerase IV, subunit A
	chr1A	456.281481Mb	456.283884Mb	TraesCS1A03G0667000	TraesCS1A02G260600	0	-	F-box domain containing protein	null
	chr1A	456.288526Mb	456.288897Mb	TraesCS1A03G0667100LC	TraesCS1A02G402300LC	0	+	Glutathione S-transferase T3	null
	chr1A	456.29086Mb	456.292121Mb	TraesCS1A03G0667200	TraesCS1A02G260700	0	+	CTP synthase family protein	null
	chr1A	456.293657Mb	456.294261Mb	TraesCS1A03G0667300	TraesCS1A02G260800	0	+	Fission regulator-like protein	null
	chr1A	456.496997Mb	456.497529Mb	TraesCS1A03G0667400LC	TraesCS1A02G402400LC	0	-	Auxin-inducible protein	null
	chr1A	456.768378Mb	456.769153Mb	TraesCS1A03G0667500LC	TraesCS1A02G402500LC	0	-	Polynucleotidyl transferase, ribonuclease H-like superfamily protein	PF13966: zinc-binding in reverse transcriptase; PF13456: Reverse transcriptase-like
	chr1A	456.775648Mb	456.775968Mb	TraesCS1A03G0667600LC	TraesCS1A02G402600LC	0	-	GMP synthase [glutamine-hydrolyzing]	PF14111: Domain of unknown function (DUF4283)
	chr1A	456.776696Mb	456.783065Mb	TraesCS1A03G0667700	TraesCS1A02G260900	0	+	Guanosine nucleotide diphosphate dissociation inhibitor	PF00996: GDP dissociation inhibitor
	chr1A	456.78494Mb	456.792297Mb	TraesCS1A03G0667800	TraesCS1A02G261000	0	+	Guanosine nucleotide diphosphate dissociation inhibitor	PF00996: GDP dissociation inhibitor
	chr1A	456.794357Mb	456.796242Mb	TraesCS1A03G0667900	TraesCS1A02G261100	0	-	F-box family protein	PF00646: F-box domain
	chr1A	457.356775Mb	457.35885Mb	TraesCS1A03G0668000	TraesCS1A02G261200	0	+	Calcineurin B-like protein	PF13833: EF-hand domain pair; PF13499: EF-hand domain pair
	chr1A	457.358939Mb	457.362602Mb	TraesCS1A03G0668100	TraesCS1A02G261300	0	-	GDSL esterase/lipase	PF00657: GDSL-like Lipase/Acylhydrolase
	chr1A	457.568166Mb	457.572624Mb	TraesCS1A03G0668200	TraesCS1A02G261400	0	-	MLO-like protein	PF03094: Mlo family
	chr1A	457.91976Mb	457.921983Mb	TraesCS1A03G0668300LC	TraesCS1A02G402700LC	0	-	BED zinc finger,hAT family dimerization domain	PF14372: Domain of unknown function (DUF4413); PF05699: hAT family C-terminal dimerisation region
	chr1A	457.97933Mb	457.98048Mb	TraesCS1A03G0668400	TraesCS1A02G261500	0	-	transmembrane protein	null
	chr1A	457.982025Mb	457.984201Mb	TraesCS1A03G0668500	TraesCS1A02G261600	0	-	Pentatricopeptide repeat-containing protein	PF01535: PPR repeat; PF13041: PPR repeat family; PF14432: DYW family of nucleic acid deaminases
	chr1A	457.99092Mb	457.992879Mb	TraesCS1A03G0668600	TraesCS1A02G261700	0	+	Glycosyltransferase	PF00201: UDP-glucoronosyl and UDP-glucosyl transferase
	chr1A	458.068472Mb	458.07108Mb	TraesCS1A03G0668700	TraesCS1A02G261800	0	-	NAC domain-containing protein	PF02365: No apical meristem (NAM) protein
	chr1A	458.074382Mb	458.083503Mb	TraesCS1A03G0668800LC	TraesCS1A02G402800LC	0	+	RNA-directed DNA polymerase (reverse transcriptase)-related family protein	PF13966: zinc-binding in reverse transcriptase
	chr1A	458.128987Mb	458.130201Mb	TraesCS1A03G0668900LC	TraesCS1A02G402900LC	0	+	Retrovirus-related Pol polyprotein LINE-1	null
	chr1A	458.397396Mb	458.39863Mb	TraesCS1A03G0669000	TraesCS1A02G261900	0	+	Histone H3	PF00125: Core histone H2A/H2B/H3/H4
	chr1A	458.400079Mb	458.40083Mb	TraesCS1A03G0669100	TraesCS1A02G262000	0	+	Histone H4	PF15511: Centromere kinetochore component CENP-T histone fold
	chr1A	458.401771Mb	458.403874Mb	TraesCS1A03G0669200	TraesCS1A02G262100	0	-	Alpha/beta hydrolase, putative	PF12697: Alpha/beta hydrolase family
	chr1A	458.671475Mb	458.67728Mb	TraesCS1A03G0669300	TraesCS1A02G262200	0	+	PHD finger alfin-like protein	PF12165: Alfin; PF00628: PHD-finger
	chr1A	458.685052Mb	458.689286Mb	TraesCS1A03G0669400	TraesCS1A02G262300	0	-	Protein root UVB sensitive 6	PF04884: Vitamin B6 photo-protection and homoeostasis
	chr1A	459.115895Mb	459.116887Mb	TraesCS1A03G0669500	TraesCS1A02G262400	0	+	Cold shock protein, putative	PF00313: 'Cold-shock' DNA-binding domain; PF00098: Zinc knuckle
	chr1A	459.296644Mb	459.297702Mb	TraesCS1A03G0669600LC	TraesCS1A02G403000LC	0	+	tRNA 2-thiocytidine biosynthesis protein TtcA	PF03078: ATHILA ORF-1 family
	chr1A	459.565841Mb	459.566465Mb	TraesCS1A03G0669700LC	TraesCS1A02G403100LC	0	-	Retrotransposon protein, putative, unclassified	null
	chr1A	459.566598Mb	459.566822Mb	TraesCS1A03G0669800LC	TraesCS1A02G403200LC	0	-	Retrotransposon protein, putative, unclassified	null
	chr1A	459.687753Mb	459.688373Mb	TraesCS1A03G0669900	TraesCS1A02G262500	0	+	Cold shock protein	PF00313: 'Cold-shock' DNA-binding domain; PF00098: Zinc knuckle
	chr1A	459.693425Mb	459.693871Mb	TraesCS1A03G0670000LC	TraesCS1A02G403300LC	0	+	hydrolases, acting on ester bond	null
	chr1A	459.698739Mb	459.703672Mb	TraesCS1A03G0670100	TraesCS1A02G262600	0	-	KH domain-containing protein	PF16544: Homodimerisation region of STAR domain protein; PF00013: KH domain
	chr1A	459.856517Mb	459.856816Mb	TraesCS1A03G0670200LC	TraesCS1A02G403400LC	0	-	Retrotransposon protein, putative, unclassified	null
	chr1A	459.951282Mb	459.951632Mb	TraesCS1A03G0670300LC	TraesCS1A02G403500LC	0	-	Endonuclease/exonuclease/phosphatase family protein	null
	chr1A	459.95708Mb	459.961239Mb	TraesCS1A03G0670400	TraesCS1A02G262700	0	-	AGAMOUS-like MADS-box transcription factor	PF00319: SRF-type transcription factor (DNA-binding and dimerisation domain); PF01486: K-box region
	chr1A	459.967897Mb	459.970244Mb	TraesCS1A03G0670500	TraesCS1A02G262800	0	-	Transmembrane protein, putative	null
	chr1A	460.132745Mb	460.135878Mb	TraesCS1A03G0670600	TraesCS1A02G262900	0	+	GDSL esterase/lipase	PF00657: GDSL-like Lipase/Acylhydrolase
	chr1A	460.143542Mb	460.144099Mb	TraesCS1A03G0670700LC	TraesCS1A02G403600LC	0	-	Microtubule-actin cross-linking factor 1	null
	chr1A	460.144481Mb	460.148106Mb	TraesCS1A03G0670800LC	TraesCS1A02G403700LC	0	-	DNA repair protein-like protein	PF00176: SNF2 family N-terminal domain
	chr1A	460.148125Mb	460.148627Mb	TraesCS1A03G0670900LC	TraesCS1A02G403800LC	0	-	filament-like protein (DUF869)	null
	chr1A	460.165942Mb	460.166196Mb	TraesCS1A03G0671000LC	TraesCS1A02G403900LC	0	-	Endonuclease/exonuclease/phosphatase family protein	null
	chr1A	460.24547Mb	460.248182Mb	TraesCS1A03G0671100	TraesCS1A02G263000	0	+	UPF0301 protein	PF02622: Uncharacterized ACR, COG1678
	chr1A	460.251422Mb	460.251973Mb	TraesCS1A03G0671200	TraesCS1A02G263100	0	-	Ethylene-responsive transcription factor	PF00847: AP2 domain
	chr1A	460.298007Mb	460.303453Mb	TraesCS1A03G0671300	TraesCS1A02G263200	0	+	TPX2 (Targeting protein for Xklp2) family protein	null
	chr1A	460.303909Mb	460.304544Mb	TraesCS1A03G0671400LC	TraesCS1A02G404000LC	0	+	Sec-independent protein translocase protein tatA/E-like protein	null
	chr1A	460.305059Mb	460.307474Mb	TraesCS1A03G0671500	TraesCS1A02G263300	0	+	Cytochrome c	PF00034: Cytochrome c
	chr1A	460.318984Mb	460.319454Mb	TraesCS1A03G0671600LC	TraesCS1A02G404100LC	0	+	Beta-galactosidase	null
	chr1A	460.420316Mb	460.420753Mb	TraesCS1A03G0671700LC	TraesCS1A02G404200LC	0	-	Neurogenic differentiation factor 1	PF13966: zinc-binding in reverse transcriptase
	chr1A	460.636269Mb	460.648671Mb	TraesCS1A03G0671800	TraesCS1A02G263400	0	+	Zinc finger CCCH domain protein	PF02201: SWIB/MDM2 domain; PF03126: Plus-3 domain; PF02213: GYF domain
	chr1A	460.65803Mb	460.659023Mb	TraesCS1A03G0671900	TraesCS1A02G263500	0	+	DUF538 family protein (Protein of unknown function, DUF538)	PF04398: Protein of unknown function, DUF538
	chr1A	460.712476Mb	460.714957Mb	TraesCS1A03G0672000LC	TraesCS1A02G404300LC	0	-	FAR1-related sequence 5	PF03101: FAR1 DNA-binding domain; PF10551: MULE transposase domain
	chr1A	460.835599Mb	460.838892Mb	TraesCS1A03G0672100	TraesCS1A02G263600	0	+	Gibberellin 20 oxidase 2	PF14226: non-haem dioxygenase in morphine synthesis N-terminal; PF03171: 2OG-Fe(II) oxygenase superfamily
	chr1A	460.84429Mb	460.84484Mb	TraesCS1A03G0672200LC	TraesCS1A02G404400LC	0	+	Transposon protein, putative, Pong sub-class	PF04827: Plant transposon protein
	chr1A	460.846718Mb	460.84702Mb	TraesCS1A03G0672300LC	TraesCS1A02G404500LC	0	-	Chromosomal replication initiator protein DnaA	null
	chr1A	460.922734Mb	460.924704Mb	TraesCS1A03G0672400	TraesCS1A02G263700	0	-	NAC domain-containing protein	PF02365: No apical meristem (NAM) protein
	chr1A	461.005524Mb	461.011286Mb	TraesCS1A03G0672500	TraesCS1A02G263800	0	-	Protein kinase superfamily protein	PF14634: zinc-RING finger domain; PF00400: WD domain, G-beta repeat
	chr1A	461.036386Mb	461.038718Mb	TraesCS1A03G0672600	TraesCS1A02G263900	0	-	Pectinesterase	PF04043: Plant invertase/pectin methylesterase inhibitor; PF01095: Pectinesterase
	chr1A	461.043307Mb	461.049424Mb	TraesCS1A03G0672700	TraesCS1A02G264000	0	-	DNA helicase	PF12619: Mini-chromosome maintenance protein 2; PF14551: MCM N-terminal domain; PF17207: MCM OB domain; PF00493: MCM2/3/5 family
	chr1A	461.246167Mb	461.255864Mb	TraesCS1A03G0672800	TraesCS1A02G264100	0	-	Wound-responsive family protein	PF08729: HPC2 and ubinuclein domain
	chr1A	461.255979Mb	461.259558Mb	TraesCS1A03G0672900	TraesCS1A02G264200	0	+	Required to maintain repression 2	null
	chr1A	461.28382Mb	461.284539Mb	TraesCS1A03G0673000LC	TraesCS1A02G404600LC	0	+	Retrotransposon protein, putative, unclassified	PF14111: Domain of unknown function (DUF4283)
	chr1A	461.675225Mb	461.675926Mb	TraesCS1A03G0673100LC	TraesCS1A02G404700LC	0	+	Translation initiation factor IF-2	null
	chr1A	461.676776Mb	461.678837Mb	TraesCS1A03G0673200	TraesCS1A02G264300	0	+	PISTILLATA-like MADS-box transcription factor	PF00319: SRF-type transcription factor (DNA-binding and dimerisation domain); PF01486: K-box region
	chr1A	461.678855Mb	461.680984Mb	TraesCS1A03G0673300	TraesCS1A02G264400	0	-	Receptor-like kinase	PF00069: Protein kinase domain
	chr1A	461.732983Mb	461.733798Mb	TraesCS1A03G0673400LC	TraesCS1A02G404800LC	0	-	Short-chain dehydrogenase/reductase	PF13561: Enoyl-(Acyl carrier protein) reductase
	chr1A	461.735973Mb	461.736158Mb	TraesCS1A03G0673500LC	TraesCS1A02G404900LC	0	-	Cyst nematode resistance protein-like	null
	chr1A	461.74742Mb	461.74804Mb	TraesCS1A03G0673600LC	TraesCS1A02G405000LC	0	-	RNA-directed DNA polymerase (reverse transcriptase)-related family protein	PF13966: zinc-binding in reverse transcriptase
	chr1A	461.780672Mb	461.781004Mb	TraesCS1A03G0673700LC	TraesCS1A02G405100LC	0	+	Retrotransposon protein, putative, unclassified	PF00078: Reverse transcriptase (RNA-dependent DNA polymerase)
	chr1A	462.009314Mb	462.011093Mb	TraesCS1A03G0673800	TraesCS1A02G264500	0	+	Amino acid permease	PF01490: Transmembrane amino acid transporter protein
	chr1A	462.053322Mb	462.057843Mb	TraesCS1A03G0673900	TraesCS1A02G264600	0	-	Cytochrome P450	PF00067: Cytochrome P450
	chr1A	462.058414Mb	462.062608Mb	TraesCS1A03G0674000	TraesCS1A02G264700	0	-	magnesium transporter, putative (DUF803)	PF05653: Magnesium transporter NIPA
	chr1A	462.276757Mb	462.280808Mb	TraesCS1A03G0674100	TraesCS1A02G264800	0	-	DUF630 family protein, putative (DUF630 and DUF632)	PF04783: Protein of unknown function (DUF630); PF04782: Protein of unknown function (DUF632)
	chr1A	462.326307Mb	462.328403Mb	TraesCS1A03G0674200LC	TraesCS1A02G405200LC	0	+	zinc finger MYM-type-like protein	PF14291: Domain of unknown function (DUF4371)
	chr1A	462.35434Mb	462.354606Mb	TraesCS1A03G0674300LC	TraesCS1A02G405300LC	0	+	TTF-type zinc finger protein with HAT dimerization domain	PF05699: hAT family C-terminal dimerisation region
	chr1A	462.361592Mb	462.364367Mb	TraesCS1A03G0674400	TraesCS1A02G264900	0	+	F-box family protein	PF13516: Leucine Rich repeat
	chr1A	462.391547Mb	462.398742Mb	TraesCS1A03G0674500	TraesCS1A02G265000	0	+	Dual specificity phosphatase family protein	PF09192: Actin-fragmin kinase, catalytic; PF00782: Dual specificity phosphatase, catalytic domain
	chr1A	462.398147Mb	462.398707Mb	TraesCS1A03G0674600	TraesCS1A02G265100	0	-	Dirigent protein	PF03018: Dirigent-like protein
	chr1A	462.565055Mb	462.566885Mb	TraesCS1A03G0674700LC	TraesCS1A02G405400LC	0	-	transmembrane protein, putative (DUF247)	null
	chr1A	462.567969Mb	462.574065Mb	TraesCS1A03G0674800LC	TraesCS1A02G405500LC	0	-	60S ribosomal protein L7a	null
	chr1A	462.580465Mb	462.583696Mb	TraesCS1A03G0674900	TraesCS1A02G265200	0	-	Bidirectional sugar transporter SWEET	PF03083: Sugar efflux transporter for intercellular exchange
	chr1A	462.6872Mb	462.687965Mb	TraesCS1A03G0675000	TraesCS1A02G265300	0	+	Wound-induced protease inhibitor	null
	chr1A	462.710606Mb	462.712714Mb	TraesCS1A03G0675100	TraesCS1A02G265400	0	+	P-loop containing nucleoside triphosphate hydrolases superfamily protein	null
	chr1A	462.719846Mb	462.720041Mb	TraesCS1A03G0675200LC	TraesCS1A02G405600LC	0	-	Long-chain acyl-protein thioester reductase	null
	chr1A	462.767051Mb	462.767457Mb	TraesCS1A03G0675300	TraesCS1A02G265500	0	+	Wound-induced protease inhibitor	null
	chr1A	462.782505Mb	462.782942Mb	TraesCS1A03G0675400LC	TraesCS1A02G405700LC	0	+	Retrovirus-related Pol polyprotein LINE-1	PF00078: Reverse transcriptase (RNA-dependent DNA polymerase)
	chr1A	462.78324Mb	462.783986Mb	TraesCS1A03G0675500LC	TraesCS1A02G405800LC	0	+	50S ribosomal protein L16	null
	chr1A	462.793146Mb	462.793727Mb	TraesCS1A03G0675600LC	TraesCS1A02G405900LC	0	-	Retrotransposon protein, putative, unclassified	null
	chr1A	462.913695Mb	462.914258Mb	TraesCS1A03G0675700LC	TraesCS1A02G406000LC	0	-	Glutathione S-transferase T3	null
	chr1A	462.974474Mb	462.974836Mb	TraesCS1A03G0675800LC	TraesCS1A02G406100LC	0	-	RNA-directed DNA polymerase (reverse transcriptase)-related family protein	PF13966: zinc-binding in reverse transcriptase
	chr1A	462.978957Mb	462.979676Mb	TraesCS1A03G0675900LC	TraesCS1A02G406200LC	0	-	Retrotransposon protein, putative, unclassified	PF14111: Domain of unknown function (DUF4283)
	chr1A	463.05101Mb	463.051445Mb	TraesCS1A03G0676000LC	TraesCS1A02G406300LC	0	-	Serine/threonine-protein kinase	null
	chr1A	463.052778Mb	463.053617Mb	TraesCS1A03G0676100	TraesCS1A02G265600	0	+	Wound-induced protease inhibitor	null
	chr1A	463.055655Mb	463.056287Mb	TraesCS1A03G0676200LC	TraesCS1A02G406400LC	0	+	Ypt/Rab-GAP domain of gyp1p superfamily protein	null
	chr1A	463.066479Mb	463.0672Mb	TraesCS1A03G0676300	TraesCS1A02G265700	0	+	Wound-induced protease inhibitor	null
	chr1A	463.071935Mb	463.072698Mb	TraesCS1A03G0676400	TraesCS1A02G265800	0	+	Wound-induced protease inhibitor	null
	chr1A	463.087911Mb	463.088655Mb	TraesCS1A03G0676500	TraesCS1A02G265900	0	+	Wound-induced protease inhibitor	null
	chr1A	463.095179Mb	463.096342Mb	TraesCS1A03G0676600LC	TraesCS1A02G406500LC	0	+	Retrotransposon protein, putative, unclassified	PF13966: zinc-binding in reverse transcriptase; PF13456: Reverse transcriptase-like
	chr1A	463.235923Mb	463.238312Mb	TraesCS1A03G0676700	TraesCS1A02G266000	0	-	Phospholipase A1	PF01764: Lipase (class 3)
	chr1A	463.340824Mb	463.341941Mb	TraesCS1A03G0676800LC	TraesCS1A02G406600LC	0	+	Calcium-transporting ATPase	PF00689: Cation transporting ATPase, C-terminus
	chr1A	463.354609Mb	463.357063Mb	TraesCS1A03G0676900	TraesCS1A02G266100	0	-	Phospholipase A1	PF01764: Lipase (class 3)
	chr1A	463.38456Mb	463.384946Mb	TraesCS1A03G0677000LC	TraesCS1A02G406700LC	0	-	FAD/NAD(P)-binding oxidoreductase family protein	null
	chr1A	463.386043Mb	463.386756Mb	TraesCS1A03G0677100LC	TraesCS1A02G406800LC	0	-	Crossover junction endodeoxyribonuclease RuvC	null
	chr1A	463.479567Mb	463.481923Mb	TraesCS1A03G0677200	TraesCS1A02G266200	0	+	Clathrin assembly family protein	PF07651: ANTH domain
	chr1A	463.486591Mb	463.490626Mb	TraesCS1A03G0677300	TraesCS1A02G266300	0	-	NAC domain protein,	PF02365: No apical meristem (NAM) protein
	chr1A	463.674581Mb	463.675164Mb	TraesCS1A03G0677400LC	TraesCS1A02G406810LC	0	-	null	null
	chr1A	463.675879Mb	463.677146Mb	TraesCS1A03G0677500LC	TraesCS1A02G406900LC	0	-	Transposase	PF13359: DDE superfamily endonuclease
	chr1A	463.705203Mb	463.709812Mb	TraesCS1A03G0677600	TraesCS1A02G266500	0	+	Protein trichome birefringence	PF14416: PMR5 N terminal Domain; PF13839: GDSL/SGNH-like Acyl-Esterase family found in Pmr5 and Cas1p
	chr1A	463.710033Mb	463.715354Mb	TraesCS1A03G0677700	TraesCS1A02G266600	0	-	Hexosyltransferase	PF01501: Glycosyl transferase family 8
	chr1A	463.713358Mb	463.71378Mb	TraesCS1A03G0677800LC	TraesCS1A02G407000LC	0	+	G-type lectin S-receptor-like serine/threonine-protein kinase LECRK3	null
	chr1A	463.714917Mb	463.715288Mb	TraesCS1A03G0677900LC	TraesCS1A02G407100LC	0	+	HTH-type transcriptional repressor PurR	null
	chr1A	463.724207Mb	463.724713Mb	TraesCS1A03G0678000LC	TraesCS1A02G407200LC	0	+	Cytochrome b	null
	chr1A	463.814384Mb	463.814614Mb	TraesCS1A03G0678100LC	TraesCS1A02G407300LC	0	-	alpha/beta-Hydrolases superfamily protein	null
	chr1A	463.814975Mb	463.824449Mb	TraesCS1A03G0678200LC	TraesCS1A02G407400LC	0	-	Polynucleotidyl transferase, ribonuclease H-like superfamily protein	PF13456: Reverse transcriptase-like
	chr1A	463.831952Mb	463.834152Mb	TraesCS1A03G0678300	TraesCS1A02G266700	0	+	Multidrug resistance 3	null
	chr1A	463.846161Mb	463.846664Mb	TraesCS1A03G0678400	TraesCS1A02G266800	0	+	NPK1-related protein kinase 1	null
	chr1A	463.968515Mb	463.968952Mb	TraesCS1A03G0678500LC	TraesCS1A02G407500LC	0	+	Endonuclease/exonuclease/phosphatase family protein	null
	chr1A	463.975731Mb	463.976484Mb	TraesCS1A03G0678600LC	TraesCS1A02G407600LC	0	+	Ribonuclease H-like superfamily protein	null
	chr1A	464.016613Mb	464.016864Mb	TraesCS1A03G0678700LC	TraesCS1A02G407700LC	0	+	Retrotransposon protein, putative, unclassified, expressed	null
	chr1A	464.040221Mb	464.040688Mb	TraesCS1A03G0678800LC	TraesCS1A02G407800LC	0	+	Glutathione S-transferase T3	null
	chr1A	464.042613Mb	464.045187Mb	TraesCS1A03G0678900	TraesCS1A02G266900	0	+	Octicosapeptide/phox/Bem1p domain kinase superfamily protein	PF00564: PB1 domain
	chr1A	464.051473Mb	464.051871Mb	TraesCS1A03G0679000LC	TraesCS1A02G407900LC	0	+	Transposase	PF13359: DDE superfamily endonuclease
	chr1A	464.052824Mb	464.053818Mb	TraesCS1A03G0679100LC	TraesCS1A02G407910LC	0	+	null	null
	chr1A	464.079556Mb	464.079975Mb	TraesCS1A03G0679200LC	TraesCS1A02G408000LC	0	-	Signal recognition particle, SRP9/SRP14 subunit	null
	chr1A	464.098276Mb	464.103806Mb	TraesCS1A03G0679300	TraesCS1A02G267100	0	+	NBS-LRR-like resistance protein	PF00931: NB-ARC domain
	chr1A	464.107538Mb	464.109975Mb	TraesCS1A03G0679400	TraesCS1A02G267200	0	-	Hexosyltransferase	PF13334: Domain of unknown function (DUF4094); PF01762: Galactosyltransferase
	chr1A	464.140611Mb	464.140913Mb	TraesCS1A03G0679500LC	TraesCS1A02G408100LC	0	-	Cytoplasmic polyadenylation element-binding protein 4	null
	chr1A	464.141905Mb	464.143896Mb	TraesCS1A03G0679600	TraesCS1A02G267300	0	-	RNA-binding protein	PF00076: RNA recognition motif. (a.k.a. RRM, RBD, or RNP domain)
	chr1A	464.235487Mb	464.236034Mb	TraesCS1A03G0679700	TraesCS1A02G267400	0	+	DNA topoisomerase	null
	chr1A	464.237308Mb	464.237715Mb	TraesCS1A03G0679800	TraesCS1A02G267500	0	-	Methionyl-tRNA formyltransferase	null
	chr1A	464.321931Mb	464.324551Mb	TraesCS1A03G0679900	TraesCS1A02G267600	0	-	Chaperone protein dnaJ	PF00226: DnaJ domain; PF01556: DnaJ C terminal domain
	chr1A	464.419613Mb	464.420014Mb	TraesCS1A03G0680000LC	TraesCS1A02G408200LC	0	+	Protein MEI2-like 4	null
	chr1A	464.42363Mb	464.424244Mb	TraesCS1A03G0680100LC	TraesCS1A02G408300LC	0	+	Retrotransposon protein, putative, Ty3-gypsy subclass	PF03732: Retrotransposon gag protein
	chr1A	464.437328Mb	464.438665Mb	TraesCS1A03G0680200LC	TraesCS1A02G408400LC	0	+	Retrovirus-related Pol polyprotein from transposon TNT 1-94	PF14223: gag-polypeptide of LTR copia-type; PF00098: Zinc knuckle; PF13976: GAG-pre-integrase domain
	chr1A	464.438973Mb	464.439671Mb	TraesCS1A03G0680300LC	TraesCS1A02G408500LC	0	+	Retrovirus-related Pol polyprotein from transposon TNT 1-94	null
	chr1A	464.442815Mb	464.443099Mb	TraesCS1A03G0680400LC	TraesCS1A02G408600LC	0	+	Endonuclease/exonuclease/phosphatase family protein	null
	chr1A	464.446562Mb	464.454447Mb	TraesCS1A03G0680500	TraesCS1A02G267700	0	-	Beta-galactosidase	PF01301: Glycosyl hydrolases family 35; PF02140: Galactose binding lectin domain
	chr1A	464.480097Mb	464.482496Mb	TraesCS1A03G0680600	TraesCS1A02G267800	0	-	Adenine nucleotide alpha hydrolases-like superfamily	PF00582: Universal stress protein family
	chr1A	464.496945Mb	464.497118Mb	TraesCS1A03G0680700LC	TraesCS1A02G408700LC	0	+	Disease resistance protein (CC-NBS-LRR class) family	null
	chr1A	464.497304Mb	464.503842Mb	TraesCS1A03G0680800	TraesCS1A02G267900	0	-	Potassium channel	PF00520: Ion transport protein; PF00027: Cyclic nucleotide-binding domain; PF12796: Ankyrin repeats (3 copies); PF11834: KHA, dimerisation domain of potassium ion channel
	chr1A	464.733379Mb	464.734031Mb	TraesCS1A03G0680900	TraesCS1A02G268000	0	-	Tonoplast intrinsic protein, putative	null
	chr1A	464.734823Mb	464.735251Mb	TraesCS1A03G0681000	TraesCS1A02G268100	0	-	tonoplast intrinsic protein 4;1	null
	chr1A	464.74444Mb	464.744613Mb	TraesCS1A03G0681100LC	TraesCS1A02G408800LC	0	-	cleavage and polyadenylation specificity factor 160	null
	chr1A	464.858506Mb	464.859156Mb	TraesCS1A03G0681200	TraesCS1A02G268200	0	+	External alternative NAD(P)H-ubiquinone oxidoreductase B1, mitochondrial	null
	chr1A	464.897397Mb	464.897906Mb	TraesCS1A03G0681300	TraesCS1A02G268300	0	+	Queuine tRNA-ribosyltransferase	null
	chr1A	464.921394Mb	464.922822Mb	TraesCS1A03G0681400LC	TraesCS1A02G408900LC	0	+	Ribosomal RNA apurinic site specific lyase-like	null
	chr1A	464.93356Mb	464.937625Mb	TraesCS1A03G0681500LC	TraesCS1A02G409000LC	0	+	F-box family protein	PF00646: F-box domain
	chr1A	464.94916Mb	464.950539Mb	TraesCS1A03G0681600	TraesCS1A02G268400	0	-	Isoflavone reductase-like protein	PF05368: NmrA-like family
	chr1A	464.990275Mb	464.993713Mb	TraesCS1A03G0681700	TraesCS1A02G268500	0	-	Phosphatidylinositol transfer protein	PF03765: CRAL/TRIO, N-terminal domain; PF00650: CRAL/TRIO domain
	chr1A	465.05865Mb	465.060495Mb	TraesCS1A03G0681800	TraesCS1A02G268600	0	-	1,4-beta-D-glucanase	PF01738: Dienelactone hydrolase family
	chr1A	465.102372Mb	465.105227Mb	TraesCS1A03G0681900	TraesCS1A02G268700	0	-	C2 calcium/lipid-binding and GRAM domain protein	PF00168: C2 domain; PF08372: Plant phosphoribosyltransferase C-terminal
	chr1A	465.106851Mb	465.107258Mb	TraesCS1A03G0682000LC	TraesCS1A02G409100LC	0	+	Light-independent protochlorophyllide reductase subunit N	null
	chr1A	465.161641Mb	465.163269Mb	TraesCS1A03G0682100	TraesCS1A02G268800	0	-	Myb transcription factor	PF00249: Myb-like DNA-binding domain
	chr1A	465.222651Mb	465.224565Mb	TraesCS1A03G0682200	TraesCS1A02G268900	0	-	Alpha/beta-Hydrolases superfamily protein	PF00561: alpha/beta hydrolase fold
	chr1A	465.509629Mb	465.513165Mb	TraesCS1A03G0682300	TraesCS1A02G269000	0	+	Deoxycytidine kinase	PF01712: Deoxynucleoside kinase
	chr1A	465.519121Mb	465.52644Mb	TraesCS1A03G0682400	TraesCS1A02G269100	0	+	DUF668 family protein	PF11961: Domain of unknown function (DUF3475); PF05003: Protein of unknown function (DUF668)
	chr1A	465.526514Mb	465.529296Mb	TraesCS1A03G0682500	TraesCS1A02G269200	0	-	GTPase Der	PF01926: 50S ribosome-binding GTPase
	chr1A	465.60063Mb	465.600902Mb	TraesCS1A03G0682600LC	TraesCS1A02G409200LC	0	+	Subtilisin-like protease 1	null
	chr1A	465.601788Mb	465.601895Mb	TraesCS1A03G0682700LC	TraesCS1A02G409300LC	0	+	transmembrane protein	null
	chr1A	465.602279Mb	465.60238Mb	TraesCS1A03G0682800LC	TraesCS1A02G409400LC	0	+	30S ribosomal protein S12	null
	chr1A	465.619039Mb	465.619875Mb	TraesCS1A03G0682900LC	TraesCS1A02G409500LC	0	-	2,3-bisphosphoglycerate-independent phosphoglycerate mutase	null
	chr1A	465.619318Mb	465.625157Mb	TraesCS1A03G0683000	TraesCS1A02G269300	0	+	Amidophosphoribosyltransferase	PF13537: Glutamine amidotransferase domain; PF00156: Phosphoribosyl transferase domain
	chr1A	465.619893Mb	465.620177Mb	TraesCS1A03G0683100LC	TraesCS1A02G409600LC	0	-	Unknown	null
	chr1A	465.621762Mb	465.626956Mb	TraesCS1A03G0683200	TraesCS1A02G269400	0	-	Protein NRT1/ PTR FAMILY 5.5	PF00854: POT family
	chr1A	465.621873Mb	465.629484Mb	TraesCS1A03G0683300LC	TraesCS1A02G409700LC	0	+	N-carbamoylputrescine amidase	null
	chr1A	465.627787Mb	465.630807Mb	TraesCS1A03G0683400	TraesCS1A02G269500	0	-	Protein NRT1/ PTR FAMILY 5.5	PF00854: POT family
	chr1A	465.632899Mb	465.633345Mb	TraesCS1A03G0683500LC	TraesCS1A02G409800LC	0	+	FAR1 family, putative	PF03101: FAR1 DNA-binding domain
	chr1A	465.650563Mb	465.651321Mb	TraesCS1A03G0683600LC	TraesCS1A02G409900LC	0	+	50S ribosomal protein L2	null
	chr1A	465.654346Mb	465.655601Mb	TraesCS1A03G0683700LC	TraesCS1A02G410000LC	0	-	Retrovirus-related Pol polyprotein LINE-1	PF00078: Reverse transcriptase (RNA-dependent DNA polymerase)
	chr1A	465.656509Mb	465.661862Mb	TraesCS1A03G0683800	TraesCS1A02G269600	0	-	Protein NRT1/ PTR FAMILY 5.5	PF00854: POT family
[truncated: 4,009 more rows]
